# Supplementary material for: Chiral recognition of neutral guests by chiral naphthotubes with a bis-thiourea endo-functionalized cavity
Source: Nat Commun. 2023 Sep 13;14:5645. doi: 10.1038/s41467-023-41390-8 (PMC10499783; doi:10.1038/s41467-023-41390-8)
Supplement: Supplementary file 3 — Source Data [file 41467_2023_41390_MOESM3_ESM.zip]

Archive with 17 entries (16 files):
- file.xyz/
- file.xyz/R-5a@S,S-CT2.xyz
- file.xyz/S,S-5b@R,R-CT1.xyz
- file.xyz/S,S-5b@R,R-CT2.xyz
- file.xyz/S,S-5b@S,S-CT1.xyz
- file.xyz/S,S-5b@S,S-CT2.xyz
- file.xyz/S,S-5c@R,R-CT2.xyz
- file.xyz/S,S-5c@S,S-CT2.xyz
- file.xyz/S-4a@R,R-CT1.xyz
- file.xyz/S-4a@R,R-CT2.xyz
- file.xyz/S-4a@S,S-CT1.xyz
- file.xyz/S-4a@S,S-CT2.xyz
- file.xyz/S-4b@R,R-CT2.xyz
- file.xyz/S-4b@S,S-CT2.xyz
- file.xyz/S-4c@R,R-CT2.xyz
- file.xyz/S-4c@S,S-CT2.xyz
- file.xyz/S-5a@S,S-CT2.xyz
