# Supplementary material for: Chiral recognition of neutral guests by chiral naphthotubes with a bis-thiourea endo-functionalized cavity
Source: Nat Commun. 2023 Sep 13;14:5645. doi: 10.1038/s41467-023-41390-8 (PMC10499783; doi:10.1038/s41467-023-41390-8)
Supplement: Supplementary file 3 — Source Data [file 41467_2023_41390_MOESM3_ESM.zip › file.xyz/R-5a@S,S-CT2.xyz]

147
R-5a@S,S-CT2
 S                 -2.91714400    5.48507700   -1.69182900
 S                  2.84888700   -5.98506800    1.34393400
 O                 -5.43088500    3.12847500    3.00929400
 O                  4.00526900    2.89586100    3.70337600
 O                 -4.72567900   -1.41982600   -3.23815500
 O                  1.33948000    4.55036300   -3.40531700
 O                  4.89174700   -2.81135600   -3.29341100
 O                  4.54959400    0.65105900    3.65932500
 O                 -4.52203700   -3.71974900   -3.10596300
 O                 -0.84808000   -3.78031000    3.71256400
 N                 -0.86949400    4.49105400   -0.24762200
 H                 -0.55373300    3.88813500    0.50631000
 N                  0.72388600   -4.56882800    0.51578700
 H                  0.34249800   -3.80638400   -0.04287900
 N                 -2.93595500    3.86163500    0.45826200
 H                 -2.42696300    3.31158200    1.14988500
 N                  2.67151300   -4.02980800   -0.51331600
 H                  2.11919200   -3.29278400   -0.94787100
 O                  0.38858100   -2.19678000   -0.99139300
 C                 -5.28585700    0.11140400    0.08698000
 C                  3.92633100    3.12283100   -1.21647500
 H                  4.87379900    2.61904000   -1.31545200
 C                  2.04513200   -4.80930200    0.40086000
 C                  2.30643200    4.03088800    2.56914200
 H                  1.93456500    4.29213600    3.55393700
 C                  4.01877300    2.87777400    1.26483400
 C                  4.54580400   -1.71552200    0.19481200
 C                  4.97687300   -0.34445500    0.10978200
 C                 -4.82807500    1.44560600   -0.18782400
 C                  4.56352500   -2.57012800   -0.95955200
 O                 -0.86878400    2.25389900    1.76271400
 C                  0.13011600    5.21030900   -1.04681600
 H                 -0.25297200    5.21061600   -2.06543500
 C                 -4.89763300    2.44940000    0.82269200
 C                  4.98248700   -2.03545300   -2.17574000
 C                  2.14664100    4.09519000    0.13827300
 C                  5.50869400    0.08898100   -1.12888300
 H                  5.96615700    1.06521400   -1.21203200
 C                 -1.45357700   -4.40433500    1.53052200
 C                  1.45690800    4.46794200   -1.05638500
 C                 -2.20968000    4.57662400   -0.43066100
 C                 -2.02530600   -4.98188600   -0.81698600
 H                 -1.17290200   -5.64761400   -0.87231900
 C                 -2.88736000   -2.86010600    2.74129300
 H                 -3.12047400   -2.30234300    3.63985300
 C                  2.03347800    4.17755500   -2.29062200
 C                 -5.97749800    2.85295600    4.29322900
 H                 -5.43689200    2.04016200    4.79320400
 H                 -7.04241000    2.59880300    4.23071800
 C                 -5.16422300   -0.89920600   -0.91453400
 C                  4.91550400    0.51073500    1.25732100
 C                 -5.94681600    0.84457000    2.32077300
 H                 -6.41188200    0.61435500    3.27112400
 C                  4.54376300   -0.03931700    2.46952100
 C                  4.13909600   -1.38674100    2.57541600
 H                  3.84336300   -1.76200000    3.54961700
 C                 -3.88827300   -3.88924500   -1.89664100
 C                 -2.31177800   -4.29331300    0.39840200
 C                 -5.52363300   -2.36446900   -0.74158000
 H                 -6.09944000   -2.53249100    0.16929000
 C                 -3.46571000   -3.43611300    0.43820600
 C                  5.50678100   -0.72028800   -2.23644000
 H                  5.91540200   -0.34186900   -3.16453100
 C                 -4.31209900    1.73129000   -1.48589700
 H                 -3.94755000    2.72533800   -1.71865500
 C                 -5.88015000   -0.12940000    1.35231100
 H                 -6.32715500   -1.09322700    1.56650800
 C                  4.11851800   -2.19489000    1.46887000
 H                  3.78699800   -3.21711400    1.59031700
 C                  4.11628600   -4.01872800   -0.76825100
 H                  4.58290200   -4.37153000    0.15595600
 C                  3.47215500    3.23840800    2.48445300
 C                 -5.42571600    2.13654500    2.07007100
 C                  1.65748700    4.43587500    1.43493700
 H                  0.76194600    5.03086200    1.54340500
 C                 -4.74158300   -0.54046600   -2.18046500
 C                 -4.39159300    3.84448400    0.54968600
 H                 -4.78108300    4.23023000   -0.39404400
 H                 -4.72097500    4.52043500    1.34230400
 C                  3.28886900    3.53319200   -2.36319400
 H                  3.75075300    3.33747800   -3.32256100
 C                 -2.78660700   -4.77551700   -1.93421400
 H                 -2.55654000   -5.26499600   -2.87469900
 C                 -6.38064100   -2.72479500   -1.96445600
 H                 -6.78147600   -3.74069300   -1.90516100
 H                 -7.21203900   -2.02342300   -2.07123800
 C                 -4.29641000    0.76933600   -2.46629800
 H                 -3.94511200    0.99254900   -3.46835300
 C                 -4.27843300   -3.25579900   -0.73094600
 C                 -1.73183500   -3.67338500    2.68080500
 C                  3.37651300    3.34561900    0.06828100
 N                  0.67937000    0.95689700    0.71812600
 H                  1.37901400    1.65597300    0.95135300
 C                 -3.72498900   -2.75494000    1.65325600
 H                 -4.58206500   -2.10519000    1.73396400
 C                  6.03954500    2.25536400    2.56732300
 H                  6.91235400    1.60096600    2.63982800
 H                  6.37167700    3.29495300    2.63971900
 C                  5.07860300    1.97026000    3.70486300
 H                  5.52915600    2.06942300    4.69158300
 C                 -5.44975300   -2.65295500   -3.15983200
 H                 -5.95289800   -2.76702200   -4.11927900
 C                  0.28473900    6.68319400   -0.62699000
 H                  0.70596600    6.79081700    0.37565600
 H                 -0.69038700    7.17586400   -0.66004900
 H                  0.95277800    7.18865800   -1.33247300
 C                  5.26980700    1.99502000    1.26440200
 H                  5.91019200    2.24975100    0.42065000
 C                  1.84501100    4.18423900   -4.68410100
 H                  1.95844500    3.09688900   -4.77150400
 H                  2.80570200    4.67041400   -4.89070900
 N                 -1.14601700   -0.97983200    0.14248000
 H                 -1.79657800   -1.75494800    0.05123500
 C                  4.47912800   -5.05902400   -1.83396200
 H                  4.23454800   -6.04356400   -1.42426200
 H                  5.54822200   -5.02901200   -2.06350300
 H                  3.92204100   -4.90924300   -2.75838000
 C                 -0.18720900   -5.22434300    1.44745400
 H                  0.28501000   -5.29946900    2.42587800
 H                 -0.40169400   -6.24787900    1.11283400
 C                  5.28920700   -2.27319900   -4.54728200
 H                  6.35920500   -2.03352800   -4.56512800
 H                  4.70962200   -1.37740200   -4.80148500
 C                  0.06245300   -1.14620400   -0.41482900
 C                 -1.05026100   -2.98162100    4.87289400
 H                 -1.98490300   -3.24326100    5.38316200
 H                 -1.05479900   -1.91318500    4.62577500
 C                 -0.57411000    1.23991300    1.11007400
 C                  1.03289600    0.01753200   -0.34939700
 C                 -1.65405100    0.25041400    0.72555400
 H                 -2.33879200    0.75604500    0.03583000
 C                 -0.18845300    1.33840000   -2.18853900
 H                 -0.92207600    0.55356100   -2.40874000
 H                 -0.03503300    1.91712400   -3.10464800
 H                 -0.62279200    2.02665000   -1.45762200
 C                  1.14687100    0.75401700   -1.71482200
 H                  1.82721000    1.58527500   -1.51491200
 C                  1.79570500   -0.12366300   -2.78812600
 H                  2.74181200   -0.54418900   -2.43692600
 H                  2.00330400    0.48159700   -3.67794200
 H                  1.14357800   -0.95140300   -3.08002500
 H                 -2.22493200    0.01152000    1.62697300
 H                  2.00921600   -0.40901400   -0.10243200
 H                  5.08428700   -3.05603800   -5.27865200
 H                  1.10217000    4.53086600   -5.40298400
 H                 -5.85901600    3.77263000    4.86734000
 H                 -0.20711700   -3.19850200    5.52940900
