# Supplementary material for: Chiral recognition of neutral guests by chiral naphthotubes with a bis-thiourea endo-functionalized cavity
Source: Nat Commun. 2023 Sep 13;14:5645. doi: 10.1038/s41467-023-41390-8 (PMC10499783; doi:10.1038/s41467-023-41390-8)
Supplement: Supplementary file 3 — Source Data [file 41467_2023_41390_MOESM3_ESM.zip › file.xyz/S,S-5b@R,R-CT1.xyz]

144
S,S-5b@R,R-CT1
 C                  3.77310900   -3.95414800    2.18265700
 C                  4.66568900   -2.85979800    2.26290600
 C                  4.99204300   -2.10093800    1.15445700
 C                  4.34709600   -2.41064700   -0.08850400
 C                  3.46028000   -3.53957900   -0.18865200
 C                  3.19645400   -4.29718400    0.98951900
 C                  4.51518800   -1.60549400   -1.23975100
 C                  3.84992700   -1.86117200   -2.41774300
 C                  3.01539100   -2.99305800   -2.52011700
 C                  2.84040600   -3.84723800   -1.43547400
 O                  5.16395800   -2.62661400    3.52516400
 C                  5.99567400   -0.95350400    1.30697600
 C                  5.86753700   -1.41149800    3.70004100
 C                  6.84638700   -1.20817600    2.55938100
 O                  4.92532600   -0.34392200    3.82697100
 C                  4.75529500    0.55418700    2.79876200
 C                  3.97487400    1.68918200    3.11076300
 C                  3.73481800    2.64097900    2.15169700
 C                  4.32790800    2.55201700    0.85903900
 C                  5.16534600    1.41875700    0.57561200
 C                  5.29360500    0.37287900    1.53942600
 C                  4.12545300    3.55696800   -0.13102300
 C                  4.76692600    3.45395900   -1.36029700
 C                  5.67276200    2.39523800   -1.60485100
 C                  5.86182300    1.41411500   -0.65941700
 O                  2.34146600   -3.33046700   -3.66118100
 O                  4.50196500    4.42758500   -2.27814200
 H                  3.55360100   -4.50193400    3.09326100
 H                  2.48781700   -5.11657000    0.96091600
 H                  5.15011400   -0.73587300   -1.19688900
 H                  3.98379900   -1.19436500   -3.26091800
 H                  6.34300100   -1.50230400    4.67598000
 H                  7.45710900   -2.11071100    2.46587900
 H                  7.50315400   -0.35736900    2.75924800
 H                  3.55687400    1.77320500    4.10849100
 H                  3.09967100    3.48386000    2.39862700
 H                  6.23047900    2.35201500   -2.53213300
 H                  6.59086600    0.63887200   -0.86591100
 H                  6.64239600   -0.91666700    0.42950500
 H                 -5.69518400    0.77778600    5.34178800
 C                 -5.29387500    0.68363600    4.33374000
 O                 -4.64770500   -0.57883100    4.31324900
 O                 -4.31716600    1.70813600    4.22848900
 H                 -3.30409300   -2.68538500    4.13846100
 H                 -2.49957300    3.40612500    3.93612500
 H                 -7.08897500   -0.00034600    3.38485800
 H                 -6.85194200    1.76109000    3.32782800
 C                 -6.34867300    0.79326900    3.25009300
 C                 -4.43707000   -1.18508100    3.09701500
 C                 -3.67363700   -2.37142100    3.16794400
 C                 -3.99082900    2.18803000    2.98206200
 C                 -2.95802100    3.14994400    2.98682600
 C                 -5.62262400    0.65331700    1.90573900
 C                 -4.91776600   -0.70318100    1.89433700
 H                 -2.76818600   -3.96547500    2.12764800
 C                 -3.38823300   -3.08357300    2.03462400
 C                 -4.60418100    1.78862600    1.80920700
 H                 -6.35675900    0.71726800    1.10331400
 C                 -2.53292200    3.71792800    1.81671100
 H                 -1.71097200    4.41866500    1.84893600
 C                 -4.69101900   -1.48021500    0.71121000
 C                 -3.89198500   -2.68046400    0.76277300
 C                 -4.22876300    2.44138500    0.58927900
 C                 -3.15711700    3.40400000    0.57345600
 H                 -5.79139300    1.58724800   -0.64264400
 H                 -5.94554300   -0.29920600   -0.59889300
 C                 -5.26145800   -1.13067200   -0.53531200
 C                 -4.91619000    2.21876000   -0.62782900
 C                 -3.63600800   -3.42466800   -0.42967900
 C                 -2.75812500    4.02507500   -0.65445600
 C                 -4.99551800   -1.83716600   -1.68488000
 C                 -4.14790800   -2.96242800   -1.63951500
 C                 -4.53870300    2.82254400   -1.80382600
 C                 -3.43802100    3.71011200   -1.83004000
 H                 -5.44513300   -1.52228300   -2.61818700
 H                 -5.10668700    2.62678100   -2.70466300
 O                 -3.78030300   -3.65371900   -2.76462300
 C                 -1.68895100    5.10694800   -0.70767300
 C                  3.21234100    4.72880300    0.12937100
 H                  3.35980300    5.49642200   -0.62603400
 O                 -3.02320900    4.32534200   -2.97550400
 C                 -3.66186800    3.99451800   -4.20314300
 H                 -4.71852400    4.28696500   -4.19785900
 H                 -3.57956200    2.92278000   -4.42084000
 C                  5.15538400    4.37809300   -3.53965500
 H                  4.77548000    5.23258700   -4.10062900
 H                  6.24346100    4.46697700   -3.43343000
 C                  2.20077900   -2.34299000   -4.67831100
 H                  3.16392200   -2.10567900   -5.14461400
 H                  1.74442500   -1.43260000   -4.27549600
 C                 -4.36549100   -3.30329900   -4.01435800
 H                 -5.45548800   -3.41316900   -3.98631000
 H                 -4.10747600   -2.27875600   -4.30533300
 C                  1.97305500   -5.07056700   -1.65135100
 H                  2.07129800   -5.79475100   -0.84760000
 H                  2.27900900   -5.55967600   -2.58194600
 H                  3.43505500    5.18024100    1.10564600
 N                  0.56390400   -4.71958200   -1.76236700
 H                  0.35108500   -3.96937600   -2.41923800
 N                  1.81037700    4.32837600    0.07459700
 H                  1.55993700    3.44392700    0.50915200
 C                 -0.41109100   -5.06266400   -0.89039500
 C                  0.79916800    5.09283100   -0.40677900
 S                 -0.15466600   -6.06199200    0.47650200
 S                  1.05783500    6.55270000   -1.25243200
 N                 -1.62337200   -4.55756500   -1.20247100
 H                 -1.70890800   -4.00100700   -2.04605700
 N                 -0.43086700    4.58401400   -0.16053100
 H                 -0.44953800    3.64114900    0.23108700
 C                 -2.83581500   -4.71843200   -0.40351800
 H                 -3.13413100    4.56198200   -4.97023900
 H                  4.91633200    3.45334100   -4.07884700
 H                  1.53759200   -2.78144300   -5.42469900
 H                 -3.94650000   -4.00063200   -4.74010100
 C                 -3.65789500   -5.94637200   -0.82573400
 H                 -4.01229700   -5.85531300   -1.85365300
 H                 -4.52168900   -6.05849200   -0.16118800
 H                 -3.03345000   -6.84027900   -0.73747000
 H                 -2.48224600   -4.91372400    0.60393500
 C                 -2.17150700    6.39874300   -0.02198900
 H                 -1.38420000    7.15320200   -0.06671000
 H                 -2.45603700    6.23475900    1.01953400
 H                 -3.04834700    6.77573600   -0.55945800
 H                 -1.50551300    5.35193900   -1.75406300
 C                 -0.23474500    0.85794600    0.15516300
 C                  0.34004400   -0.52147100    0.48981200
 H                 -0.36147700   -0.97835300    1.20630900
 N                 -1.15678600    0.86742900   -0.82242400
 H                 -1.62308400    1.75152700   -1.00694200
 N                  0.39598600   -1.34857300   -0.72157700
 H                  1.12166100   -2.05858500   -0.77656400
 C                 -1.65885000   -0.32445700   -1.51192500
 H                 -2.43042400   -0.80551800   -0.89419700
 C                 -0.54064900   -1.35569700   -1.68593000
 O                 -0.53477600   -2.13857300   -2.64591700
 O                  0.11499200    1.87525700    0.77022600
 C                 -2.26846200    0.06404400   -2.85243400
 H                 -3.14926300    0.69096600   -2.69504900
 H                 -2.56266500   -0.83949000   -3.38609400
 H                 -1.54086900    0.60848500   -3.46244100
 C                  1.71845400   -0.42654100    1.12927600
 H                  1.67413200    0.22081100    2.00506700
 H                  2.44488300   -0.00646100    0.42907900
 H                  2.06192900   -1.41672900    1.43923500
