# Supplementary material for: Chiral recognition of neutral guests by chiral naphthotubes with a bis-thiourea endo-functionalized cavity
Source: Nat Commun. 2023 Sep 13;14:5645. doi: 10.1038/s41467-023-41390-8 (PMC10499783; doi:10.1038/s41467-023-41390-8)
Supplement: Supplementary file 3 — Source Data [file 41467_2023_41390_MOESM3_ESM.zip › file.xyz/S,S-5b@R,R-CT2.xyz]

144
S,S-5b@R,R-CT2
 S                  1.17244200    6.15539100    1.58777500
 S                 -1.77368600   -6.09008600   -0.71973800
 O                  5.60998400   -1.99386300    2.85131100
 O                 -4.25990800   -3.49972500    3.89492500
 O                 -5.34285000   -0.44987700   -3.13707100
 O                 -2.13486300    4.43808400    3.06679800
 O                  6.64170200    0.04631700    2.87506100
 O                  1.75518100   -4.44280200   -3.40107400
 O                  2.94792800    3.76255500   -2.82676900
 O                 -5.45547600    1.81830800   -3.41474100
 N                 -1.88739000   -4.10336500    1.07955200
 H                 -1.41977900   -3.34525100    1.57799400
 N                  0.14565000   -4.41668600    0.10197300
 H                  0.41372600   -3.58982900    0.63912300
 N                  1.75678600    4.57156500   -0.48277300
 H                  1.45326300    4.00293800   -1.27105600
 N                 -0.45430400    4.81093800   -0.08755500
 H                 -0.53594400    4.12297500   -0.83735700
 C                  1.11434100   -5.02892600   -0.80733800
 C                 -3.41360700    3.61770300   -0.25151200
 C                  4.82073800   -2.42092100    1.82801500
 C                 -4.48347600   -2.52092100    0.37968300
 C                  3.18998900    4.63434000   -0.23584400
 H                  3.28617000    4.72739000    0.84938700
 C                 -2.67684900    4.24223600    0.79856500
 C                 -4.62251800   -2.80082100    2.79216800
 C                  0.80864700    5.13608000    0.28500000
 C                 -5.46813900   -0.53414300   -0.72843500
 C                 -5.76424300   -0.94878100    1.72410300
 H                 -6.44687200   -0.10434900    1.81378500
 C                 -4.58269700    2.27101100    1.39931100
 H                 -5.31471100    1.51557500    1.66725300
 C                 -4.14406200   -3.23899300    1.56441700
 C                 -5.24485100   -1.31269000    0.45423400
 C                 -6.12354800    0.83863600   -0.78165900
 H                 -6.68580800    1.04925700    0.13478700
 C                 -5.47199800   -1.66622000    2.85905500
 H                 -5.90231800   -1.35399200    3.80902800
 C                 -4.37727400    2.59949200    0.03574100
 C                  5.03247700   -2.07433100    0.50920500
 C                  5.04515000    1.21319800   -0.25579500
 C                 -4.75006400   -3.10154500    5.15301200
 H                 -5.84883900   -3.16278400    5.19619100
 H                 -4.43445200   -2.07616500    5.40297100
 C                 -4.06213400   -2.98498000   -0.90206600
 H                 -3.49862900   -3.91592600   -0.99210400
 C                  4.21482400   -2.68133800   -0.50115300
 C                  3.74635800   -3.26092000    2.20662600
 H                  3.61256000   -3.47952000    3.26611100
 C                 -3.85607400    2.85519100    2.40985900
 H                 -4.04197800    2.55326600    3.43909900
 C                 -6.21457200    0.65742200   -3.21123200
 H                 -6.79503400    0.52824900   -4.13136000
 C                  3.81851600    3.32686100   -0.69797300
 C                  4.50386500   -2.55123500   -1.88399800
 H                  5.40019100   -2.02418100   -2.20601100
 C                  2.56323200   -3.87483500   -2.47788500
 C                  5.73341300    0.33196700    0.64891000
 C                 -2.87913700    3.83928200    2.11409600
 C                  7.31320300   -1.50818100    1.17858900
 H                  7.58324800   -2.55797200    1.00543900
 H                  8.20373200   -0.88165700    1.03561200
 C                  1.64053300   -6.38237500   -0.30871100
 H                  2.27167200   -6.28148300    0.58395600
 H                  2.24174600   -6.84694800   -1.10316200
 H                  0.79253600   -7.04172000   -0.08407300
 C                 -3.23920800   -4.44625300    1.49563500
 H                 -3.21353700   -4.93335600    2.47903200
 H                 -3.61775100   -5.17998500    0.77303700
 C                  1.99972700   -4.21766100   -4.76980800
 H                  2.96857900   -4.63783400   -5.08161800
 H                  1.97430900   -3.14291100   -5.00990400
 C                  2.89668600   -3.76374100    1.26076700
 H                  2.06524500   -4.38476400    1.58708700
 C                 -5.08145100   -1.05874700   -1.94451400
 C                 -3.20805100    3.98892900   -1.61484800
 H                 -2.48801400    4.76801700   -1.86825500
 C                  2.25849300   -4.08448700   -1.13621400
 C                  5.98014700    0.77702100    1.93093900
 C                 -5.09830800    1.94974500   -1.02382700
 C                 -1.14156400   -4.81139500    0.20105400
 C                  6.82338400   -1.31431600    2.59928300
 H                  7.53518200   -1.67026400    3.35211500
 C                 -4.38145400   -2.28708300   -2.03516100
 H                 -4.09906900   -2.64541700   -3.02554000
 C                  3.71065600   -3.12702200   -2.84502500
 H                  3.98003500   -3.01200100   -3.89332200
 C                  4.55831900    2.48747700    0.18949200
 C                  6.16198900   -1.08341700    0.26329800
 H                  6.49823400   -1.10712100   -0.77850500
 C                  4.85546900    2.87927700    1.53289700
 H                  4.53730100    3.84856600    1.91031300
 C                  5.55975000    2.05950100    2.36525300
 H                  5.79994600    2.35357300    3.38718100
 C                  4.84955700    0.87387800   -1.61656400
 H                  5.23579200   -0.06378500   -2.00403900
 C                 -3.90406100    3.37434700   -2.61585000
 H                 -3.75843600    3.64134100   -3.66273100
 C                 -7.08097400    0.80486500   -1.97639000
 H                 -7.77724300   -0.03983300   -1.89547000
 H                 -7.65628400    1.73581400   -2.06988900
 C                 -4.83978100    2.34971800   -2.32132900
 C                  3.65341900    2.93171300   -2.02308300
 C                  4.19003600    1.71070900   -2.48601200
 H                  4.07184200    1.41392600   -3.52707100
 C                  3.10347700   -3.51282300   -0.13214200
 C                  2.68913800    3.38536600   -4.15797800
 H                  2.09426100    2.46027400   -4.20419600
 H                  3.62154900    3.25282200   -4.72848600
 C                  3.84537700    5.86817100   -0.86029100
 H                  3.75145300    5.85074800   -1.95318000
 H                  4.91129700    5.89879500   -0.59177300
 H                  3.35697900    6.76869500   -0.46311600
 C                 -1.67275400    5.33244700    0.50171700
 H                 -2.12852400    6.08221300   -0.16702800
 H                 -1.39450700    5.84112100    1.42904900
 C                 -2.27718300    4.04026100    4.41019200
 H                 -2.05336500    2.96899000    4.53608900
 H                 -3.29076900    4.24730300    4.78777800
 O                  0.10969600   -1.90570000    1.62043900
 O                  0.26164900    2.36297700   -1.60144700
 N                  1.22808300   -0.66967800    0.10613500
 H                  1.91836400   -1.41971900    0.06011500
 C                  1.42743600   -0.19581700   -2.28241900
 H                  2.29301500   -0.86821800   -2.36845900
 H                  1.52755200    0.60499200   -3.02525600
 H                  0.51013600   -0.76681300   -2.48968900
 C                 -0.82126500    0.22070000    1.11322100
 H                 -0.70998000    0.58522300    2.14823400
 C                  0.27496500    1.44205500   -0.78788200
 C                  0.21921200   -0.87414700    0.95871700
 N                 -0.61912400    1.33714600    0.20371000
 H                 -1.31659100    2.08124500    0.24566900
 C                 -2.21133200   -0.37591100    0.93961800
 H                 -2.32055100   -0.82400300   -0.05974300
 H                 -2.97466300    0.40331200    1.05790300
 H                 -2.38939200   -1.14700600    1.69939100
 C                  1.36783700    0.39250200   -0.87649200
 H                  2.30026200    0.94575700   -0.67095500
 H                 -4.32449900   -3.79533800    5.88564400
 H                 -1.55245900    4.62800000    4.98270800
 H                  1.19749500   -4.72649300   -5.31398800
 H                  2.11085800    4.20293300   -4.60024400
 H                  0.57271400   -5.22394500   -1.73928500
