# Supplementary material for: Chiral recognition of neutral guests by chiral naphthotubes with a bis-thiourea endo-functionalized cavity
Source: Nat Commun. 2023 Sep 13;14:5645. doi: 10.1038/s41467-023-41390-8 (PMC10499783; doi:10.1038/s41467-023-41390-8)
Supplement: Supplementary file 3 — Source Data [file 41467_2023_41390_MOESM3_ESM.zip › file.xyz/S,S-5b@S,S-CT1.xyz]

144
S,S-5b@S,S-CT1
 C                 -0.15412300    3.85995100    3.07019500
 C                 -1.41820000    3.26774100    3.29256300
 C                 -2.42286600    3.30415600    2.34169000
 C                 -2.13620400    3.93270700    1.08471200
 C                 -0.83547100    4.48376000    0.82585500
 C                  0.13285400    4.44834500    1.86997700
 C                 -3.09900700    4.04410100    0.05331600
 C                 -2.80771100    4.61898800   -1.16328200
 C                 -1.50353200    5.09490100   -1.43735800
 C                 -0.52004100    5.02911700   -0.45498100
 O                 -1.55291700    2.68589100    4.53184700
 C                 -3.77965000    2.67671800    2.67515600
 C                 -2.72095500    1.91731400    4.74172300
 C                 -3.93690600    2.64593200    4.20302600
 O                 -2.53621200    0.62997100    4.15069100
 C                 -3.20270400    0.30310500    2.99441300
 C                 -3.16223400   -1.06714900    2.64969200
 C                 -3.82943000   -1.52065300    1.53994200
 C                 -4.61243600   -0.63481900    0.74576600
 C                 -4.64684100    0.75822700    1.10742300
 C                 -3.87599800    1.22772600    2.21757900
 C                 -5.36635400   -1.10982900   -0.36879200
 C                 -6.10936500   -0.21164600   -1.12752500
 C                 -6.19561800    1.14706700   -0.74191800
 C                 -5.49871800    1.60392400    0.35204300
 O                 -1.14799100    5.62798600   -2.64200000
 O                 -6.76066500   -0.71063500   -2.21975000
 H                  0.57742300    3.81777200    3.87019500
 H                  1.11457700    4.87658900    1.71206400
 H                 -4.09596000    3.66435700    0.20590100
 H                 -3.58628200    4.68999000   -1.91262800
 H                 -2.75340800    1.74538900    5.81691300
 H                 -3.95508800    3.65177200    4.63217500
 H                 -4.85477200    2.12465500    4.48732400
 H                 -2.59654200   -1.74336700    3.28247500
 H                 -3.77880100   -2.57420600    1.29178800
 H                 -6.82935200    1.83387900   -1.28884000
 H                 -5.64662000    2.63289700    0.65408900
 H                 -4.58021200    3.27970600    2.24643900
 H                  4.71365800   -3.69134900    4.53786000
 C                  4.28952000   -3.49870600    3.55307500
 O                  3.94141700   -2.11083700    3.53959100
 O                  3.10067000   -4.26500000    3.51286300
 H                  3.77966000    0.42848400    3.58142800
 H                  0.77667000   -5.18646300    3.27594100
 H                  6.18661600   -3.44928500    2.51218100
 H                  5.30008500   -4.98770400    2.41552400
 C                  5.19615700   -3.89893400    2.40460200
 C                  4.21285000   -1.34070500    2.43249100
 C                  4.09928400    0.05363000    2.61469200
 C                  2.48345100   -4.33478300    2.28507500
 C                  1.17620400   -4.87119700    2.31771200
 C                  4.50888900   -3.39281600    1.12749000
 C                  4.55920500   -1.87700000    1.20858800
 H                  4.22202100    1.96749700    1.72851600
 C                  4.36485200    0.90696900    1.57353400
 C                  3.06782600   -3.91447500    1.10521800
 H                  5.04243600   -3.76824700    0.25375200
 C                  0.43593800   -4.97321200    1.17092800
 H                 -0.56932000   -5.36906900    1.24074000
 C                  4.97245400   -1.00002300    0.15844900
 C                  4.84704700    0.42591700    0.31860100
 C                  2.27654300   -3.95182200   -0.08977400
 C                  0.94765000   -4.50725800   -0.07667200
 H                  3.72667900   -2.95144500   -1.34769400
 H                  5.74967600   -2.54044500   -1.16176400
 C                  5.55846300   -1.48051700   -1.03898900
 C                  2.74354500   -3.39235100   -1.30196300
 C                  5.22645400    1.30276300   -0.74684500
 C                  0.16463300   -4.52433500   -1.27383800
 C                  5.94380700   -0.63111000   -2.04828100
 C                  5.76066100    0.76444500   -1.91467600
 C                  1.95405500   -3.33232600   -2.42657700
 C                  0.66242500   -3.89866000   -2.41566700
 H                  6.40070000   -1.04166700   -2.93989800
 H                  2.33689900   -2.85558800   -3.32055200
 O                  6.12027100    1.64341600   -2.89746300
 C                 -1.19584600   -5.20670800   -1.32792500
 C                 -5.39055200   -2.58130000   -0.71897900
 H                 -6.20711400   -2.77593100   -1.41750000
 O                 -0.16533900   -3.86323200   -3.50531900
 C                  0.14198000   -2.96161900   -4.56570100
 H                  1.04607000   -3.26928400   -5.10299600
 H                  0.25846900   -1.94051600   -4.18829100
 C                 -7.56529800    0.16761700   -2.99730300
 H                 -7.97092300   -0.44218900   -3.80535300
 H                 -8.39022300    0.58497800   -2.40771600
 C                 -2.11097600    5.65607400   -3.68917700
 H                 -2.97538900    6.27614600   -3.42405600
 H                 -2.45113200    4.64584500   -3.94795500
 C                  6.64845400    1.13519700   -4.11569600
 H                  7.59492600    0.60538800   -3.95373800
 H                  5.93656100    0.46587800   -4.61388300
 C                  0.89282000    5.46924500   -0.76535300
 H                  1.23085200    6.24350600   -0.06365600
 H                  0.94650700    5.90134500   -1.76414300
 H                 -5.56097500   -3.19288500    0.16884300
 H                 -1.44509400   -5.60519500   -0.34973200
 C                 -1.24085300   -6.38875700   -2.30834600
 H                 -0.48039700   -7.12757600   -2.03246700
 H                 -1.06129300   -6.06536300   -3.33491200
 H                 -2.22459100   -6.86494300   -2.24905600
 N                  1.76433700    4.30250700   -0.67439500
 H                  1.34769300    3.44495100   -0.30526200
 N                 -4.12913100   -3.01396700   -1.30708400
 H                 -3.69766100   -2.37139500   -1.96750000
 C                  3.10934600    4.32535500   -0.77962600
 C                 -3.38848100   -4.07990100   -0.92702500
 S                  3.95882200    5.68057400   -1.36543200
 S                 -3.87230800   -5.16050700    0.31055800
 N                  3.70591500    3.17432600   -0.37448000
 H                  3.08122900    2.41553800   -0.11850400
 N                 -2.23275800   -4.21702900   -1.61172000
 H                 -2.00552300   -3.50848500   -2.30583900
 C                  5.10620900    2.81524100   -0.64405700
 H                  5.34932200    3.23699500   -1.61903400
 C                  6.09836700    3.42662900    0.36011600
 H                  7.11879500    3.20872900    0.02647800
 H                  5.97895000    3.02537100    1.36866800
 H                  5.96594200    4.51064800    0.38677900
 C                 -1.61034100   -0.71711000   -1.62358700
 C                 -2.00635600    0.75354200   -1.46368700
 H                 -2.78413800    0.79196400   -0.68751800
 N                 -0.75921000   -1.16525100   -0.68770100
 H                 -0.48480300   -2.14333300   -0.72417500
 N                 -0.83657400    1.51691300   -1.01696000
 H                 -0.75209300    2.48365300   -1.31447300
 C                 -0.26387100   -0.34032700    0.42137300
 H                 -1.06478900   -0.23178400    1.16867200
 C                  0.03863300    1.06654300   -0.09897500
 O                  1.00070600    1.72443000    0.31573000
 O                 -2.05869800   -1.41726200   -2.54441900
 C                  0.94813800   -0.98358700    1.07468000
 H                  0.68522200   -1.96289000    1.48313400
 H                  1.30481800   -0.34825300    1.88551500
 H                  1.76168100   -1.10646500    0.35631900
 C                 -2.56822400    1.32721200   -2.75573900
 H                 -3.43227200    0.73756500   -3.06621700
 H                 -1.82051600    1.29781000   -3.55376500
 H                 -2.88599300    2.35981300   -2.59520500
 H                 -0.71237800   -3.00318800   -5.24163600
 H                 -6.97026600    0.98505300   -3.42243700
 H                 -1.60023400    6.09601600   -4.54625600
 H                  6.82647900    2.00780600   -4.74514900
