# Supplementary material for: Chiral recognition of neutral guests by chiral naphthotubes with a bis-thiourea endo-functionalized cavity
Source: Nat Commun. 2023 Sep 13;14:5645. doi: 10.1038/s41467-023-41390-8 (PMC10499783; doi:10.1038/s41467-023-41390-8)
Supplement: Supplementary file 3 — Source Data [file 41467_2023_41390_MOESM3_ESM.zip › file.xyz/S,S-5b@S,S-CT2.xyz]

144
S,S-5b@S,S-CT2
 S                 -2.23883951   -5.63845677   -0.21463911
 S                  2.66793579    5.78467675    0.05702107
 O                 -4.56090685    4.35297718    2.77942603
 O                  4.64194632    2.74742478    2.44907110
 O                  5.43704604   -2.29286417   -3.37717518
 O                  1.15855204   -4.57306268    4.17363551
 O                 -5.59738288    2.35157453    3.22064116
 O                 -0.78743316    4.30639360   -3.99464417
 O                 -4.46090526   -2.76804681   -2.52921478
 O                  4.24652693   -4.20281953   -2.91493081
 N                  3.11143400    3.29790744   -0.85855722
 H                  2.83912664    2.44063426   -1.36586151
 N                  1.10896670    4.29452130   -1.54131992
 H                  0.88924263    3.45362176   -2.09147957
 N                 -2.99047774   -3.34990138    0.98485580
 H                 -2.80867710   -2.54064993    1.59948131
 N                 -1.01961036   -4.32401382    1.78117104
 H                 -0.89344948   -3.52884563    2.42500428
 C                  0.10073042    5.39747797   -1.58080908
 C                  2.11406015   -4.53194561    0.65201754
 C                 -3.80394446    4.34908026    1.61796674
 C                  4.97578996    0.80366990   -0.61717652
 C                 -4.27138625   -3.34222074    0.21872362
 C                  1.38583065   -4.74151245    1.86329061
 C                  4.85746392    1.64088700    1.66187570
 C                 -2.07644940   -4.37640407    0.90904105
 C                  5.33057722   -1.61242123   -1.03084284
 C                  5.33299884   -0.69074506    1.29325623
 H                  5.57554077   -1.69007074    1.67411059
 C                  3.95867070   -3.59389332    1.96961836
 H                  4.96736810   -3.16372503    2.00307279
 C                  4.75485243    1.88409638    0.29259565
 C                  5.20831875   -0.51151882   -0.11660135
 C                  5.49166867   -3.05418417   -0.58934015
 H                  6.01792920   -3.10727176    0.39384557
 C                  5.16716654    0.34973076    2.17200611
 H                  5.28044794    0.19749075    3.24189228
 C                  3.40915648   -3.93754118    0.69813910
 C                 -4.22071832    3.79050182    0.42533796
 C                 -5.06567897    0.47996710    0.05011298
 C                  4.72073864    2.60331050    3.88691125
 H                  5.73079492    2.31419329    4.18807200
 H                  3.96110179    1.90488289    4.24582741
 C                  4.97322250    1.01760557   -2.04060907
 H                  4.85714779    2.03482654   -2.42341981
 C                 -3.39150382    3.97212667   -0.73242428
 C                 -2.54989656    5.01606035    1.77196388
 H                 -2.28199523    5.40978383    2.75272258
 C                  3.26378398   -3.79113715    3.13641260
 H                  3.70056190   -3.52611852    4.09516922
 C                  5.58194514   -3.66617739   -2.97538513
 H                  6.00471157   -4.14879191   -3.88022986
 C                 -4.54622228   -1.92422051   -0.26326584
 C                 -3.81566319    3.55376210   -2.02849779
 H                 -4.81625291    3.11859748   -2.13761732
 C                 -1.70441742    4.24374769   -2.96498378
 C                 -5.29506667    1.60195035    0.91261670
 C                  1.96286198   -4.35939605    3.07187218
 C                 -6.49577287    3.72025444    1.38917918
 H                 -6.69530243    4.75913003    1.06346423
 H                 -7.47502653    3.20551595    1.41144865
 C                  4.43089863    3.28064065   -0.17767639
 H                  4.42941117    3.99977438    0.69073411
 H                  5.21488737    3.65512976   -0.87782187
 C                 -1.19379599    3.86405698   -5.31139094
 H                 -2.01880575    4.47694706   -5.68468157
 H                 -1.44068220    2.79931844   -5.29981932
 C                 -1.73184987    5.11886980    0.68503387
 H                 -0.74757087    5.60337158    0.77565478
 C                  5.28998286   -1.33846278   -2.38452692
 C                  1.56979341   -4.93423113   -0.61791540
 H                  0.55925182   -5.36759073   -0.64519338
 C                 -1.26381037    4.74380876   -1.74193990
 C                 -5.31167876    1.38155892    2.27950503
 C                  4.14124511   -3.73651950   -0.51961639
 C                  2.27496496    4.38792177   -0.82140284
 C                 -5.83854382    3.69730296    2.76139606
 H                 -6.37267428    4.15865572    3.61703905
 C                  5.12897714   -0.02041248   -2.91267958
 H                  5.12996967    0.11121300   -3.99509058
 C                 -3.00248498    3.68111014   -3.12488214
 H                 -3.34447059    3.36190746   -4.10554501
 C                 -4.80345868   -0.80858712    0.60629361
 C                 -5.52268602    3.01621263    0.41317625
 H                 -5.97111151    3.00525073   -0.60958864
 C                 -4.82389000   -0.95560532    2.03409802
 H                 -4.65755578   -1.94830373    2.46785594
 C                 -5.07595893    0.10137925    2.86235334
 H                 -5.09989615    0.00879117    3.94823188
 C                 -5.12491819    0.62058510   -1.37367445
 H                 -5.37654309    1.60132766   -1.79255248
 C                  2.29064850   -4.79883425   -1.76884401
 H                  1.91526296   -5.12025768   -2.74090394
 C                  6.33101670   -3.79655063   -1.65718476
 H                  7.34500530   -3.36022251   -1.73671232
 H                  6.46819612   -4.85938748   -1.38105880
 C                  3.59165072   -4.21091690   -1.69604737
 C                 -4.58479523   -1.71056519   -1.63052496
 C                 -4.88494801   -0.44054710   -2.20209243
 H                 -4.94079441   -0.36259543   -3.28724463
 C                 -2.12425311    4.61094368   -0.60419834
 C                 -3.09633345   -3.06128070   -2.93037257
 H                 -2.49040630   -3.33693649   -2.05915383
 H                 -2.67726751   -2.21470310   -3.47580837
 C                  0.02022939   -5.37969508    1.86949728
 H                 -0.08178048   -6.12980653    1.04406846
 H                 -0.13918065   -5.94685567    2.82258393
 C                  1.72811229   -4.36512852    5.48786812
 H                  1.97663393   -3.31041677    5.63227096
 H                  2.59098887   -5.01906237    5.64118786
 H                  4.49206285    3.62940243    4.21445678
 H                  0.89250426   -4.66201463    6.13768492
 H                 -0.27868072    4.04554515   -5.89294261
 H                 -3.23736634   -3.93279303   -3.58363246
 H                  0.13959585    5.95496742   -0.59274456
 H                 -4.16352236   -4.01638208   -0.69196408
 C                 -5.41127876   -3.91090875    1.06705237
 H                 -5.50604985   -3.42683407    2.04633223
 H                 -5.25661443   -4.98531626    1.24563377
 H                 -6.37123396   -3.80151585    0.54660343
 C                  0.42666990    6.39716862   -2.69037037
 H                  1.36883491    6.92099250   -2.46887476
 H                 -0.36135842    7.15109486   -2.78406776
 H                  0.54529768    5.91442329   -3.66976871
 O                 -1.06530672   -1.48626479    1.99213506
 O                  1.31792345    1.31700221   -1.85644253
 N                 -1.18949171   -0.58718545   -0.06951505
 H                 -2.21567827   -0.58432948   -0.02528504
 C                 -1.47437629    0.95433942   -1.96677546
 H                 -2.42515848    0.53369081   -2.31615892
 H                 -0.97372069    1.42300419   -2.82988155
 H                 -1.71548051    1.77518880   -1.27048382
 C                  1.06959994   -0.98472647    0.94876020
 H                  1.41110797   -2.00439187    0.58894602
 C                  0.82451800    0.49393690   -1.08969523
 C                 -0.46645292   -1.02665170    1.02165738
 N                  1.55194807    0.04083645   -0.00826734
 H                  2.48819423    0.42649226    0.16682630
 C                  1.64288236   -0.71270327    2.33559353
 H                  1.43191712    0.31000410    2.67863089
 H                  2.73038945   -0.86283615    2.36127916
 H                  1.19449011   -1.39529028    3.07643142
 C                 -0.57699090   -0.09754658   -1.32806053
 H                 -0.44739624   -0.97342647   -2.02964241
