# Supplementary material for: Chiral recognition of neutral guests by chiral naphthotubes with a bis-thiourea endo-functionalized cavity
Source: Nat Commun. 2023 Sep 13;14:5645. doi: 10.1038/s41467-023-41390-8 (PMC10499783; doi:10.1038/s41467-023-41390-8)
Supplement: Supplementary file 3 — Source Data [file 41467_2023_41390_MOESM3_ESM.zip › file.xyz/S,S-5c@R,R-CT2.xyz]

156
S,S-5c@R,R-CT2
 S                 -2.48609900   -6.06185000    0.82047700
 S                  2.72159800    5.66975800   -1.32645200
 O                  1.37504500   -4.65741000    3.30048100
 O                 -4.47675700    0.45093100    3.37809200
 O                  4.79138400   -2.59298200   -3.35782200
 O                 -5.08689800   -2.98607700   -3.56811300
 O                 -1.29804700    4.33913700   -3.41827900
 O                 -4.31335000    2.75181900    3.56349500
 O                  5.68509800   -0.45732600   -3.27720600
 O                  4.00573500    2.80352400    3.56392600
 N                 -2.57592700   -3.98839500   -0.88932100
 H                 -2.14687600   -3.13627400   -1.25975000
 N                  2.49968600    4.09795700    0.86316900
 H                  1.90241600    3.52492200    1.45897300
 N                 -0.58131000   -4.27005800    0.18633900
 H                 -0.26271600   -3.53155300   -0.43399500
 N                  0.53775500    4.68986500   -0.08558900
 H                  0.15740500    4.18782500    0.71275200
 O                  0.21561600    2.42273500    1.81978300
 C                  3.80269700   -3.29225300    0.15092500
 C                 -5.72394700   -0.15381800   -1.32483200
 H                 -6.22775000    0.80439200   -1.36539800
 C                  1.89308300    4.78909500   -0.12580700
 C                 -4.09812600   -1.60710200    2.28625400
 H                 -3.76827300   -1.99205100    3.24541400
 C                 -4.97885800    0.27003900    1.01426100
 C                 -2.40079800    4.06661800    0.06797000
 C                 -3.47930500    3.11978000   -0.03654600
 C                  2.55342500   -3.96043600   -0.09528200
 C                 -1.65424100    4.44109200   -1.09300000
 O                 -1.19061000   -1.54685300   -1.54038200
 C                 -4.01756100   -4.15052900   -1.12850600
 C                  1.75139800   -4.41440300    0.99251800
 C                 -2.03332100    3.94124800   -2.33603900
 C                 -4.59882400   -1.92647600   -0.08398100
 C                 -3.80500500    2.64137800   -1.32708700
 H                 -4.59869300    1.92295300   -1.45008300
 C                  4.37402700    2.57494500    1.25704700
 C                 -4.61940800   -2.75440200   -1.25719700
 C                 -1.85627100   -4.71643500   -0.01524100
 C                  4.63509300    2.30878000   -1.19974200
 H                  4.28694800    3.32241700   -1.36491800
 C                  4.89885800    0.69703300    2.70746800
 H                  4.99324400    0.27475400    3.70022600
 C                 -5.14678600   -2.23068600   -2.43487500
 C                  1.81249200   -4.52376900    4.64653200
 H                  2.02087000   -3.47664000    4.89743600
 H                  2.70528100   -5.12988800    4.84131200
 C                  4.55840000   -2.75177800   -0.93848900
 C                 -4.18636100    2.67926900    1.13175500
 C                  3.48726700   -3.70600400    2.53819200
 H                  3.88032600   -3.65200800    3.54573500
 C                 -3.76990800    3.15031800    2.36370000
 C                 -2.75296800    4.12189600    2.47878700
 H                 -2.50254800    4.48903100    3.46830000
 C                  5.38308600    0.19638100   -2.10213400
 C                  4.70853200    1.78185700    0.12131900
 C                  5.79922600   -1.87636900   -0.77744000
 H                  6.31303700   -2.09871500    0.15773000
 C                  5.13510900    0.41838300    0.29052900
 C                 -3.11811300    3.04311300   -2.44866400
 H                 -3.40503200    2.64481100   -3.41385100
 C                  2.16395000   -4.17732500   -1.44842900
 H                  1.24736400   -4.71140800   -1.67110800
 C                  4.25471600   -3.25030600    1.49230600
 H                  5.24924700   -2.88954500    1.71195100
 C                 -2.10044500    4.57698000    1.36626600
 H                 -1.33604400    5.33012800    1.49681200
 C                 -0.40846600    5.31377300   -1.01925400
 C                 -4.52808100   -0.26629900    2.20421800
 C                  2.20332400   -4.24566100    2.29665600
 C                 -4.10603600   -2.40535800    1.16764200
 H                 -3.76189500   -3.42619400    1.27093600
 C                  4.12789600   -3.01022600   -2.22679600
 C                  0.45482000   -5.14218200    0.75072400
 H                  0.62300700   -5.99674500    0.07969500
 H                  0.07708500   -5.54274600    1.68703100
 C                 -5.74833400   -0.94734100   -2.44248000
 H                 -6.23579700   -0.58167400   -3.33699100
 C                  4.98546600    1.54085300   -2.27793300
 H                  4.93730700    1.93277100   -3.28857200
 C                  6.73898600   -2.19339000   -1.94797000
 H                  7.65548700   -1.59901200   -1.89470100
 H                  7.00703500   -3.25358000   -1.96266400
 C                  2.94610400   -3.73991600   -2.48498900
 H                  2.66631300   -3.91559400   -3.51837300
 C                  5.44272600   -0.39090100   -0.85233500
 C                  4.42120100    2.01347000    2.52771800
 C                 -5.09265200   -0.57795900   -0.12906600
 N                 -1.15339500   -0.68756800    0.55879400
 H                 -1.61798200   -1.53327000    0.87475000
 C                  5.25338400   -0.06186900    1.61647900
 H                  5.63899500   -1.05232000    1.79463500
 C                 -6.20049300    1.88335600    2.36430300
 H                 -6.63020900    2.88388100    2.46676800
 H                 -7.00799400    1.14768300    2.40063900
 C                 -5.22031900    1.66939800    3.50126600
 H                 -5.68555000    1.63662000    4.48580400
 C                  5.98993500   -1.84012000   -3.21803200
 H                  6.55582900   -2.04172400   -4.12666300
 C                 -5.38803900    1.73171800    1.06865400
 H                 -6.01419900    2.00236800    0.21821600
 C                 -5.64243400   -2.47958300   -4.77432500
 H                 -5.15660700   -1.54537800   -5.08071900
 H                 -6.72331900   -2.31708500   -4.68522400
 N                  0.02147800    1.62141400   -0.28910100
 H                  0.38553200    2.51327600   -0.61187500
 C                  3.93346100    4.01312500    1.11435900
 H                  4.16709500    4.55806500    2.03275300
 H                  4.44063900    4.51555300    0.29222000
 C                 -1.67524400    3.87911500   -4.71167000
 H                 -2.69714200    4.18700600   -4.96140600
 H                 -1.59080400    2.78865300   -4.79047900
 C                 -0.14360900    1.52639500    1.03702300
 C                  3.94502800    2.23621300    4.86642500
 H                  4.94059800    1.95715200    5.23210900
 H                  3.28925700    1.35717300    4.88667100
 C                 -0.93083500   -0.61472000   -0.76311600
 C                 -0.76584200    0.26193700    1.59849400
 C                 -0.38784200    0.68513800   -1.32765900
 H                 -1.23069600    1.13298900   -1.87271400
 C                  0.20908600   -0.37456300    2.62544200
 H                 -1.67309300    0.57647900    2.12971800
 C                 -0.41041600   -1.60982100    3.28764100
 H                  0.22928200   -1.95460800    4.10584900
 H                 -0.50436100   -2.44723500    2.58675900
 H                 -1.40002800   -1.38938400    3.70328600
 C                  0.75569900    0.43329700   -2.33788200
 C                  1.92672300   -0.32592700   -1.71239500
 H                  2.69545700   -0.51591200   -2.46488700
 H                  1.61503900   -1.29389700   -1.31065000
 H                  2.39046400    0.25208700   -0.90788200
 H                  3.52989200    3.01363200    5.50895100
 H                  0.98769000   -4.88562400    5.26122600
 H                 -5.45504000   -3.24740000   -5.52607100
 H                 -0.97374600    4.34550400   -5.40380100
 H                  0.07625600    5.28179500   -1.99340200
 C                 -0.69223700    6.79291200   -0.71279300
 H                  0.25152400    7.34408900   -0.68550600
 H                 -1.21676300    6.93856400    0.23433300
 H                 -1.31482000    7.20945900   -1.51178900
 C                 -4.25541200   -5.18386600   -2.23417200
 H                 -3.74761400   -4.91535600   -3.16032200
 H                 -5.32294700   -5.29456800   -2.44268900
 H                 -3.86483300   -6.14042500   -1.87516700
 H                 -4.42605200   -4.59513600   -0.21584800
 C                  1.22411700    1.74931200   -2.97311400
 H                  1.89366900    1.54067200   -3.81342400
 H                  0.38864500    2.35297700   -3.34263600
 H                  1.79628600    2.36145800   -2.26638100
 C                  1.56955900   -0.69293800    1.99997200
 H                  1.47854400   -1.43423800    1.20015400
 H                  2.05157200    0.20011800    1.59109700
 H                  2.24531400   -1.11152800    2.74997100
 H                  0.30570900   -0.19282600   -3.11595100
 H                  0.34597900    0.40034600    3.38798200
