# Supplementary material for: Chiral recognition of neutral guests by chiral naphthotubes with a bis-thiourea endo-functionalized cavity
Source: Nat Commun. 2023 Sep 13;14:5645. doi: 10.1038/s41467-023-41390-8 (PMC10499783; doi:10.1038/s41467-023-41390-8)
Supplement: Supplementary file 3 — Source Data [file 41467_2023_41390_MOESM3_ESM.zip › file.xyz/S,S-5c@S,S-CT2.xyz]

156
S,S-5c@S,S-CT2
 S                  1.53927922   -5.70670803   -0.75590480
 S                 -1.19707603    5.88727048    1.02053190
 O                  3.47671516   -2.94935539    3.85838596
 O                 -5.96653117   -2.14218454    2.97222718
 O                  6.32239699   -0.26968902   -2.95131491
 O                 -2.04849567   -4.28867319   -3.47610512
 O                 -2.66341462    2.90440867   -3.09245963
 O                 -6.96137303    0.05463528    2.76387215
 O                  6.41605794    2.15176873   -2.98993677
 O                  1.75577438    3.91232270    3.01947855
 N                 -0.49949225   -4.27670349    0.30482271
 H                 -0.94504072   -3.72520186    1.00997393
 N                  0.53541008    4.30154988   -0.33759593
 H                  0.75386475    3.53711557   -0.94312332
 N                  1.61346179   -3.79570693    1.15333284
 H                  1.22882977   -3.05637954    1.70696221
 N                 -1.67596337    4.00856866   -0.88139331
 H                 -1.41462403    3.47447935   -1.68408488
 O                  0.01973667    2.01953736   -1.97412095
 C                  5.12295798   -0.96144143    0.53402202
 C                 -4.66463464   -2.33558094   -1.73335831
 H                 -5.47217398   -1.67466776   -1.97506052
 C                 -0.74215090    4.64049837   -0.16340677
 C                 -3.94168908   -3.34183910    2.24283456
 H                 -3.77069449   -3.60832776    3.26349585
 C                 -5.24333646   -2.18190579    0.62054939
 C                 -4.60035863    2.10165670   -0.02184742
 C                 -5.15314278    0.87031361   -0.37706011
 C                  4.43066087   -2.15361960    0.34339123
 C                 -3.76103848    2.76529420   -0.90637904
 O                 -0.18664421   -1.62075734    1.79277342
 C                 -1.27070152   -4.86022270   -0.79751080
 H                 -0.64132591   -4.88614781   -1.66325812
 C                  3.85079239   -2.80675728    1.44218097
 C                 -3.52460418    2.22369588   -2.17534235
 C                 -3.32056999   -3.47281268   -0.06602041
 C                 -4.93703856    0.35020025   -1.66402764
 H                 -5.39658281   -0.57287982   -1.95011388
 C                  2.69610436    3.98139518    0.75281363
 C                 -2.50796628   -3.98671508   -1.09279656
 C                  0.82443325   -4.49247042    0.33086028
 C                  3.61095415    4.00082671   -1.48263139
 H                  2.89042403    4.73394673   -1.77751670
 C                  3.70827811    2.54808186    2.43615451
 H                  3.73523939    2.17897678    3.44121751
 C                 -2.82933225   -3.71034486   -2.42483616
 C                  4.30608885   -2.69690602    4.99561299
 H                  4.33164756   -1.64525374    5.18856740
 H                  5.29831144   -3.05024506    4.80076634
 C                  5.72329507   -0.32553667   -0.56368293
 C                 -5.89491486    0.15779544    0.57292852
 C                  4.69754787   -1.05381212    2.88885969
 H                  4.80085798   -0.63413646    3.86716269
 C                 -6.14549288    0.71092331    1.78587322
 C                 -5.61802343    1.96702574    2.11644844
 H                 -5.81730827    2.38808808    3.07807412
 C                  5.46353484    2.57229782   -2.00530214
 C                  3.63396862    3.52857018   -0.17085999
 C                  6.46782489    0.97638198   -0.37711992
 H                  6.80131686    1.07644714    0.63381381
 C                  4.58807628    2.58109363    0.21213451
 C                 -4.14019046    1.01412992   -2.54441400
 H                 -3.97822839    0.61302972   -3.52169326
 C                  4.33643826   -2.69029402   -0.94764755
 H                  3.78874406   -3.59262609   -1.11075332
 C                  5.23165751   -0.40982675    1.81856226
 H                  5.74308435    0.52028353    1.95602193
 C                 -4.86371471    2.64954864    1.23083314
 H                 -4.46376671    3.60695946    1.49161043
 C                 -3.07979673    4.07401644   -0.47045290
 H                 -3.11502236    4.16329566    0.59527448
 C                 -5.05304814   -2.53896536    1.91075006
 C                  4.01229673   -2.26736888    2.72127963
 C                 -3.08223491   -3.78043913    1.27917597
 H                 -2.23265409   -4.37193192    1.55078846
 C                  5.66249002   -0.86636499   -1.80007449
 C                  3.05102118   -4.10791138    1.24101719
 H                  3.37726508   -4.57617623    0.33989291
 H                  3.21407710   -4.76675748    2.06754871
 C                 -3.90460551   -2.86150349   -2.72730207
 H                 -4.12894305   -2.63233211   -3.74915785
 C                  4.50197637    3.52516035   -2.38185004
 H                  4.47819629    3.88071170   -3.38848560
 C                  7.67982622    0.98388127   -1.32141401
 H                  8.24982896    1.87931424   -1.19352784
 H                  8.30330894    0.14050264   -1.11561988
 C                  4.95044058   -2.06774105   -1.99041636
 H                  4.89109122   -2.49672888   -2.96771777
 C                  5.48459990    2.08994224   -0.74014194
 C                  2.72554302    3.47765975    2.06204192
 C                 -4.40266792   -2.65809263   -0.39304242
 N                  0.53567016   -1.09806690   -0.27005724
 H                  0.54985955   -2.06598112   -0.51807036
 C                  4.62376664    2.11215280    1.53227515
 H                  5.36985607    1.40535818    1.82947178
 C                 -7.58201942   -1.62533146    1.17695652
 H                 -8.43121826   -1.01966094    0.94122072
 H                 -7.83608221   -2.65357510    1.03471214
 C                 -7.16025328   -1.36736050    2.62445777
 H                 -7.93870158   -1.65127843    3.30172033
 C                  7.14100045    0.92309895   -2.75302794
 H                  7.94151670    0.88416766   -3.46036839
 C                 -1.72596175   -6.28954839   -0.44637169
 H                 -2.35173525   -6.25974962    0.42239534
 H                 -0.86853455   -6.89959497   -0.24563297
 H                 -2.27368976   -6.70419792   -1.26723278
 C                 -6.38963585   -1.26087390    0.28228499
 H                 -6.66864979   -1.37031790   -0.74420266
 C                 -2.00134696   -3.39418517   -4.58877804
 H                 -1.55644767   -2.46914443   -4.28440675
 H                 -2.99501210   -3.21276954   -4.94420436
 N                 -0.15300099    1.60155617    0.21377091
 H                 -0.62949911    2.46904401    0.33911440
 C                 -3.79992970    5.28043958   -1.10737597
 H                 -3.31588261    6.18661735   -0.80352076
 H                 -4.82172379    5.29697527   -0.78800359
 H                 -3.76040896    5.19550359   -2.17402800
 C                  1.62426043    5.01163771    0.34411451
 H                  1.26003476    5.50590539    1.22194359
 H                  2.04012973    5.73679172   -0.32062766
 C                 -2.04119569    1.95872843   -3.96263565
 H                 -2.79376913    1.42666624   -4.50855381
 H                 -1.46485117    1.26871244   -3.38424078
 C                  0.23447977    1.24448167   -1.00851337
 C                  2.32170898    3.84052274    4.33065370
 H                  3.18538885    4.47029714    4.38228687
 H                  2.60522848    2.82817319    4.54129622
 C                  0.14938148   -0.73888941    0.95744225
 C                  0.93256214   -0.09358203   -1.26800955
 C                  0.09640894    0.73950558    1.37355048
 H                  1.02173346    1.02082893    1.83327243
 C                  0.49652575   -0.59009133   -2.65862859
 H                  1.99286545    0.04825895   -1.22590168
 C                  1.22226422   -1.90852667   -2.98612470
 H                  0.91606319   -2.25426284   -3.95199897
 H                  0.98241731   -2.64709210   -2.24955655
 H                  2.27936721   -1.73713946   -2.98669008
 C                 -1.07052075    0.89358053    2.33599015
 C                 -1.20578923    2.34833726    2.81188724
 H                 -1.33398566    2.99102885    1.96627877
 H                 -0.32452182    2.63591574    3.34711575
 H                 -2.05626174    2.42762852    3.45677528
 H                  1.59902301    4.16577535    5.05134740
 H                  3.90775695   -3.20760307    5.84840292
 H                 -1.41581935   -3.83052799   -5.37142432
 H                 -1.39912863    2.47331857   -4.64886884
 C                 -1.03446469   -0.80132217   -2.63949772
 H                 -1.28662423   -1.52469589   -1.89111993
 H                 -1.51610036    0.12848340   -2.41229423
 H                 -1.36561301   -1.14947556   -3.59663382
 C                 -2.32722469    0.47285863    1.56304509
 H                 -2.44807050    1.11079910    0.71043200
 H                 -2.21465435   -0.54119420    1.23538033
 H                 -3.18533860    0.55201309    2.19342994
 H                  0.74384417    0.13821319   -3.40168956
 H                 -0.92696752    0.26461005    3.18923184
