# Supplementary material for: Chiral recognition of neutral guests by chiral naphthotubes with a bis-thiourea endo-functionalized cavity
Source: Nat Commun. 2023 Sep 13;14:5645. doi: 10.1038/s41467-023-41390-8 (PMC10499783; doi:10.1038/s41467-023-41390-8)
Supplement: Supplementary file 3 — Source Data [file 41467_2023_41390_MOESM3_ESM.zip › file.xyz/S-4a@R,R-CT1.xyz]

141
S-4a@R,R-CT1
 C                  3.23236000   -1.11605300    2.35653100
 C                  3.16985700    0.23688300    2.77011800
 C                  3.90808300    1.21640200    2.14126800
 C                  4.81845500    0.84041100    1.10295200
 C                  4.81965100   -0.50331300    0.61764000
 C                  4.01034200   -1.47164300    1.28736000
 C                  5.77095400    1.73761500    0.55160000
 C                  6.60408500    1.36534500   -0.47469100
 C                  6.52080300    0.06208500   -1.02844400
 C                  5.64766400   -0.86978500   -0.48517100
 O                  2.34499700    0.50641200    3.82586200
 C                  3.70551200    2.61776800    2.68352000
 C                  2.48379600    1.70279100    4.57436600
 C                  3.73351600    2.48022900    4.20844200
 O                  1.35461600    2.50260800    4.36268500
 C                  1.28896100    3.12477000    3.15019600
 C                  0.03443800    3.71356100    2.84567000
 C                 -0.18354100    4.29194200    1.62766200
 C                  0.84230500    4.30073100    0.63144500
 C                  2.12161600    3.76908900    0.97601100
 C                  2.35034100    3.18947800    2.27015200
 C                  0.59900000    4.81615800   -0.67616000
 C                  1.62240800    4.82407900   -1.61477600
 C                  2.90533300    4.33400100   -1.26546200
 C                  3.13736500    3.82380400   -0.01055700
 O                  7.28554200   -0.32845300   -2.07644100
 O                  1.33841000    5.30224700   -2.84753700
 H                  2.65683500   -1.85861100    2.91020400
 H                  4.04772900   -2.52021600    0.98697600
 H                  5.87901500    2.74120500    0.96303800
 H                  7.32758400    2.08263100   -0.85842100
 H                  2.44220800    1.41733400    5.63152500
 H                  4.63769800    1.95033700    4.53408600
 H                  3.68349900    3.45286600    4.71626400
 H                 -0.74195400    3.67673200    3.61074600
 H                 -1.15429800    4.73903700    1.41446400
 H                  3.71700200    4.34095200   -1.99098100
 H                  4.12677400    3.43559300    0.20902900
 H                  4.50048700    3.29617100    2.35356500
 H                 -4.36418900   -3.70515400    4.46812500
 C                 -3.98072800   -3.54668200    3.45408600
 O                 -2.85343800   -4.36916100    3.34879000
 O                 -3.56504300   -2.18918300    3.38254800
 H                 -0.58221900   -5.41176500    2.97039800
 H                 -3.39304300    0.37013100    3.46844000
 H                 -5.08828000   -5.00902700    2.38237400
 H                 -5.94733900   -3.44721900    2.53378500
 C                 -4.97013100   -3.91725000    2.36562300
 C                 -2.28844000   -4.41737100    2.10853100
 C                 -0.99607700   -4.99770500    2.05054400
 C                 -3.93866600   -1.39126900    2.34119100
 C                 -3.80077900    0.00497200    2.52459500
 C                 -4.34490400   -3.41435600    1.06105900
 C                 -2.90241300   -3.91678400    0.97968300
 H                  0.70843600   -5.44367700    0.88596500
 C                 -0.28761600   -5.00490100    0.88220100
 C                 -4.39712600   -1.90459200    1.14823900
 H                 -4.90446400   -3.79529100    0.19906200
 C                 -4.15874200    0.86677700    1.52004600
 H                 -3.99899500    1.93345400    1.66405400
 C                 -2.13515200   -3.84496700   -0.23155700
 C                 -0.81307400   -4.39287400   -0.30112300
 C                 -4.92013700   -1.01740600    0.15558400
 C                 -4.77071900    0.39722800    0.31354900
 H                 -5.80797300   -2.55764900   -1.10644400
 H                 -3.64223900   -2.75828400   -1.35688700
 C                 -2.64087700   -3.17798800   -1.37301500
 C                 -5.62887200   -1.48987800   -0.97932900
 C                 -0.04681500   -4.26267400   -1.50170700
 C                 -5.25720500    1.28715000   -0.69711300
 C                 -1.87572300   -2.99386100   -2.49854000
 C                 -0.56925000   -3.52774600   -2.56207600
 C                 -6.13619000   -0.62886100   -1.91960500
 C                 -5.94140500    0.76963500   -1.79027500
 H                 -2.28725300   -2.43693800   -3.33864100
 H                 -6.69192300   -1.03169700   -2.76443100
 O                  0.23508000   -3.33550700   -3.63571000
 C                 -5.05809100    2.78934400   -0.60880500
 C                  5.55968600   -2.25658400   -1.07257200
 H                  5.82101200   -3.01974500   -0.32569900
 O                 -6.41726600    1.64721700   -2.70278600
 C                 -7.09788000    1.16700700   -3.83591000
 C                  2.34380300    5.30525500   -3.83084400
 H                  3.19640700    5.93714200   -3.53534400
 C                  8.18568700    0.58712100   -2.64787400
 H                  8.67467700    0.06578000   -3.47763300
 H                  8.95266000    0.90692500   -1.92439700
 C                 -0.12654200   -2.37385000   -4.59961900
 H                 -1.02831500   -2.67593200   -5.15454500
 C                 -0.78891600    5.26410900   -1.06294100
 H                 -0.79064000    5.67062700   -2.08173900
 H                 -1.15408600    6.06718500   -0.40115700
 H                  6.27512400   -2.34904500   -1.89943900
 N                  4.21250300   -2.54917600   -1.52736500
 H                  3.67726900   -1.78178300   -1.93268900
 N                 -1.68083700    4.12429900   -0.95360300
 H                 -1.24543600    3.22245000   -0.74924100
 C                  3.54238100   -3.69739200   -1.28575100
 C                 -3.02139200    4.21186200   -0.87186500
 S                  4.21170700   -4.99701600   -0.42686500
 S                 -3.85458200    5.63508200   -1.20416300
 N                  2.28862800   -3.71587900   -1.77175600
 H                  1.95496300   -2.88429900   -2.26033000
 N                 -3.62174700    3.05399600   -0.49045700
 H                 -3.01734200    2.23543400   -0.45589100
 C                  1.35834400   -4.82591400   -1.62528300
 H                 -0.28732300   -1.39043900   -4.13108800
 H                  2.70527700    4.28604900   -4.04238000
 H                 -6.45895600    0.50311100   -4.43997100
 H                 -8.01821700    0.62932100   -3.55744400
 H                  1.88982400    5.71962500   -4.73711700
 H                  7.66527800    1.47645100   -3.03876800
 H                 -7.36436500    2.04617100   -4.43167300
 H                  0.71486300   -2.30550800   -5.29721300
 C                  0.83837500   -0.38616700   -1.22846100
 C                 -0.65880300   -0.62211900    0.75973700
 O                 -0.58712800    1.45462900   -0.43320900
 C                 -0.49193600    0.88281300    0.85756400
 C                  0.51692800    1.10499600   -1.23529900
 N                  0.29215800   -1.11210900   -0.24072800
 H                  0.48953400    1.13189900    1.30974200
 H                  1.42887500    1.64282600   -0.90591500
 H                 -1.28723400    1.31959200    1.47574300
 H                  0.29952300    1.39894400   -2.27000100
 O                  1.58911300   -0.84965500   -2.08475200
 H                  0.49447700   -2.11139400   -0.26170800
 H                 -1.68658400   -0.83838900    0.40916000
 C                 -0.42681700   -1.30088800    2.09955000
 H                 -0.35953100   -2.39106000    1.97071900
 C                  1.50700500   -5.87622400   -2.72957800
 H                  0.82395500   -6.71640400   -2.53864800
 H                  2.53860500   -6.25501300   -2.71270000
 H                  1.28816700   -5.45179700   -3.71611900
 H                  1.64099400   -5.31985900   -0.69268300
 C                 -5.91343400    3.43431400    0.48824900
 H                 -5.70386600    4.51007800    0.52557900
 H                 -5.74288700    2.99243400    1.47779400
 H                 -6.97282400    3.29243400    0.23126200
 H                 -5.38435500    3.23221000   -1.55855300
 H                 -1.26432400   -1.10196100    2.78168200
 H                  0.49974700   -0.93694700    2.56695500
