# Supplementary material for: Chiral recognition of neutral guests by chiral naphthotubes with a bis-thiourea endo-functionalized cavity
Source: Nat Commun. 2023 Sep 13;14:5645. doi: 10.1038/s41467-023-41390-8 (PMC10499783; doi:10.1038/s41467-023-41390-8)
Supplement: Supplementary file 3 — Source Data [file 41467_2023_41390_MOESM3_ESM.zip › file.xyz/S-4a@R,R-CT2.xyz]

141
S-4a@R,R-CT2
 C                 -0.37904776    0.78349571   -5.67008014
 C                 -1.79379186    0.58905826   -5.71360968
 C                 -2.40644518   -0.58411003   -5.31491839
 C                 -1.57356300   -1.68342861   -4.92029160
 C                 -0.16145621   -1.50740468   -4.85049423
 C                  0.40786289   -0.24062923   -5.22580351
 C                 -2.11870981   -2.96895409   -4.62142207
 C                 -1.32575279   -4.01845397   -4.23199657
 C                  0.07708610   -3.81460717   -4.12304749
 C                  0.66938223   -2.59361772   -4.43121323
 O                 -2.47415680    1.68376702   -6.22183077
 C                 -3.92075007   -0.62661122   -5.29423385
 C                 -3.91092404    1.62695238   -6.29191315
 C                 -4.43382165    0.21084930   -6.48898003
 O                 -4.39527760    2.21530033   -5.07242704
 C                 -4.57663230    1.38428069   -3.97764065
 C                 -4.97592802    2.09514904   -2.80482844
 C                 -5.16194870    1.39326787   -1.64821801
 C                 -4.98716790   -0.03434514   -1.60572020
 C                 -4.68205388   -0.72923694   -2.81202192
 C                 -4.41798004    0.01225389   -4.01239897
 C                 -5.11666223   -0.76176568   -0.38053845
 C                 -5.04083114   -2.15197210   -0.41550103
 C                 -4.84034043   -2.86407100   -1.63001791
 C                 -4.65741735   -2.15630527   -2.79066311
 O                  0.96450068   -4.78546999   -3.69985487
 O                 -5.17427900   -2.75858983    0.81663776
 H                  0.02643150    1.74604753   -5.98233107
 H                  1.49460071   -0.11160322   -5.16068560
 H                 -3.20259166   -3.10891438   -4.70904790
 H                 -1.75888315   -4.98890043   -4.00872954
 H                 -4.15450486    2.39483778   -7.05408683
 H                 -4.07915642   -0.21270301   -7.44759536
 H                 -5.53946401    0.20297726   -6.53057812
 H                 -5.10353546    3.17561871   -2.86788081
 H                 -5.46033952    1.91687108   -0.73686535
 H                 -4.82446897   -3.94982106   -1.63352651
 H                 -4.48799321   -2.69028078   -3.73246219
 H                 -4.29545466   -1.67348495   -5.38801851
 H                  3.83780259   -2.18203688    6.73037577
 C                  3.58088900   -1.42321581    5.96323153
 O                  2.14338498   -1.44681971    5.94852681
 O                  3.99620535   -2.05265315    4.73503352
 H                 -0.36538366   -1.40356931    5.90343958
 H                  4.71146767   -3.07277692    2.55974804
 H                  3.81496833    0.44134303    7.06330335
 H                  5.24593733   -0.02880640    6.12811189
 C                  4.13947162   -0.01553506    6.10851333
 C                  1.47495130   -0.34484931    5.43660767
 C                  0.05516689   -0.48525808    5.49290176
 C                  4.22245862   -1.24828897    3.63133859
 C                  4.61718247   -1.99010868    2.47710686
 C                  3.61839041    0.80164453    4.90236265
 C                  2.10312512    0.78427577    4.94759444
 H                 -1.81648626    0.46409586    5.07194824
 C                 -0.71949669    0.54283426    5.03848545
 C                  4.10795710    0.12877079    3.63541627
 H                  4.00443146    1.84726824    4.97159634
 C                  4.86391639   -1.31124830    1.31849952
 H                  5.17509621   -1.86172610    0.41975652
 C                  1.28288118    1.87806270    4.50999677
 C                 -0.13611037    1.75454691    4.52503297
 C                  4.45189268    0.84195042    2.43768918
 C                  4.77150331    0.12281050    1.24748388
 H                  4.32013961    2.81632212    3.34253926
 H                  2.94077884    3.23354494    4.11961483
 C                  1.85303892    3.10923077    4.06628741
 C                  4.51062093    2.26801167    2.41172351
 C                 -0.96199720    2.81780614    4.03102219
 C                  5.00233349    0.83252118    0.02636028
 C                  1.07443688    4.12478801    3.57896750
 C                 -0.34061568    3.95833086    3.52990716
 C                  4.80162698    2.95598036    1.26285314
 C                  5.02675026    2.22576692    0.06257431
 H                  1.52600256    5.05324299    3.23980442
 H                  4.85967805    4.04105370    1.26309159
 O                 -1.18018840    4.91398814    2.99990487
 C                  5.20314049    0.15531792   -1.32158525
 C                 -5.31891468   -0.07092531    0.94195529
 H                 -5.48543136   -0.82165362    1.76394574
 O                  5.29466317    2.81936023   -1.15065132
 C                  5.25258602    4.26328333   -1.24242997
 C                 -5.20994348   -4.20360880    0.87158038
 H                 -6.06025745   -4.58864589    0.30197817
 C                  0.47428474   -6.13851144   -3.54986762
 H                  1.39377085   -6.67610070   -3.27928649
 H                  0.07211405   -6.50909861   -4.49691699
 C                 -0.59150263    6.06185440    2.34135612
 H                 -0.03912699    6.67315901    3.05958400
 C                  2.16450095   -2.45083410   -4.34093162
 H                  2.56034321   -1.84820345   -5.19915647
 H                  2.66564213   -3.45032753   -4.41092754
 H                 -6.23441296    0.56778459    0.92628805
 N                 -4.13031839    0.76872288    1.25787454
 H                 -3.47915504    0.97515471    0.48509800
 N                  2.52820066   -1.82776224   -3.03876728
 H                  1.88489195   -1.99672800   -2.26108003
 C                 -3.90899344    1.24410688    2.52461999
 C                  3.66527938   -1.07148026   -2.89224985
 S                 -4.89404403    0.77538136    3.82452924
 S                  4.66145571   -0.72533299   -4.21761295
 N                 -2.83956348    2.08824148    2.70096587
 H                 -2.25184494    2.37537983    1.90267871
 N                  3.95052005   -0.60805921   -1.62888049
 H                  3.29804159   -0.77346452   -0.85183884
 C                 -2.47324989    2.64836126    4.03885592
 H                  0.02962477    5.74516140    1.49906771
 H                 -4.25989405   -4.62296500    0.53130131
 H                  4.25771659    4.63618861   -0.98634734
 H                  6.03702916    4.70754509   -0.62423050
 H                 -5.35240080   -4.37514272    1.94845175
 H                 -0.25996579   -6.18975337   -2.74175454
 H                  5.46320481    4.41525398   -2.31177564
 H                 -1.48770976    6.59011300    1.98634713
 C                 -3.24916709    3.93379058    4.31966505
 H                 -2.86774328    4.43924233    5.21254270
 H                 -4.31387267    3.71004741    4.48451911
 H                 -3.19603214    4.64909752    3.48695300
 H                 -2.75929951    1.89671758    4.83896150
 C                  6.44306020   -0.73954637   -1.34778223
 H                  6.67314276   -1.05330588   -2.37997780
 H                  6.32552432   -1.65504704   -0.75473852
 H                  7.31814982   -0.19985755   -0.96899403
 H                  5.32701570    0.94592534   -2.12798878
 C                 -0.60822395    0.41670761    0.48505122
 C                  0.16152008   -1.53218229    1.89654840
 C                  1.51475829   -1.28841044    1.19943590
 C                  0.57042550    0.19622750   -0.45052304
 N                 -0.74463282   -0.39237345    1.59344456
 H                  1.26515564    1.05871995   -0.39423943
 O                 -1.41096382    1.33072944    0.29119380
 H                  0.32274579   -1.55360244    3.01182327
 C                 -0.47751648   -2.84521980    1.44372312
 H                 -1.50038716   -2.95287276    1.82773805
 H                  0.09800971   -3.71043455    1.79002063
 H                 -0.53737362   -2.90057021    0.34705312
 H                  2.14292407   -2.19822282    1.17383918
 H                  2.07581471   -0.45531421    1.66389504
 H                  0.22523810    0.06640529   -1.49940082
 O                  1.31303237   -1.01166937   -0.20394311
 H                 -1.51433039   -0.22349817    2.24707663
