# Supplementary material for: Chiral recognition of neutral guests by chiral naphthotubes with a bis-thiourea endo-functionalized cavity
Source: Nat Commun. 2023 Sep 13;14:5645. doi: 10.1038/s41467-023-41390-8 (PMC10499783; doi:10.1038/s41467-023-41390-8)
Supplement: Supplementary file 3 — Source Data [file 41467_2023_41390_MOESM3_ESM.zip › file.xyz/S-4a@S,S-CT1.xyz]

141
S-4a@S,S-CT1
 C                 -2.52776933    4.28562429    2.79863088
 C                 -2.42754819    3.54530119    4.01478608
 C                 -3.03642874    2.31688458    4.20627612
 C                 -3.79622784    1.76560989    3.12348019
 C                 -3.83229730    2.44274685    1.87027126
 C                 -3.20862503    3.73106802    1.75148409
 C                 -4.52368473    0.54059340    3.26527128
 C                 -5.15709884   -0.04181178    2.20018470
 C                 -5.08752722    0.59461515    0.92918815
 C                 -4.48065474    1.82630811    0.74807316
 O                 -1.67902782    4.19650804    4.97831117
 C                 -2.80601073    1.58915267    5.51685100
 C                 -1.40895337    3.49717205    6.20861266
 C                 -2.58986421    2.63626374    6.63399973
 O                 -0.21020286    2.73587104    5.98076010
 C                 -0.32927530    1.41906431    5.56556520
 C                  0.93198835    0.78522987    5.34352788
 C                  0.94480915   -0.52941744    4.97379957
 C                 -0.27553921   -1.28437208    4.86408165
 C                 -1.51953834   -0.63487014    5.10966344
 C                 -1.53808569    0.76863419    5.40478427
 C                 -0.25513212   -2.67693831    4.53895806
 C                 -1.45639707   -3.37829391    4.50886115
 C                 -2.69974098   -2.75520919    4.80188168
 C                 -2.71587655   -1.41344487    5.08883592
 O                 -5.54740347   -0.05725116   -0.21255463
 O                 -1.33493624   -4.70685679    4.14318322
 H                 -2.04054277    5.25903695    2.73757033
 H                 -3.28508542    4.27254186    0.80457432
 H                 -4.55906335    0.06636047    4.25150384
 H                 -5.69458957   -0.98137932    2.29818732
 H                 -1.06841733    4.30770395    6.88485446
 H                 -3.49534681    3.25597872    6.77658305
 H                 -2.39140332    2.14118667    7.60356289
 H                  1.84209569    1.37463966    5.45960063
 H                  1.89523467   -1.03531920    4.76423860
 H                 -3.61841560   -3.33427049    4.79532840
 H                 -3.66610611   -0.91457995    5.31027824
 H                 -3.68244277    0.94841284    5.77381682
 H                  6.79161306    4.29386707   -2.03213980
 C                  6.05148464    3.49406133   -2.23797039
 O                  4.78997180    4.17023090   -2.08687853
 O                  6.18029999    2.63073542   -1.09496748
 H                  2.53183828    5.23783361   -1.78848173
 H                  6.18977676    1.12341001    0.90685031
 H                  6.10726225    3.39819193   -4.41508216
 H                  7.13009938    2.19409783   -3.60884093
 C                  6.15792224    2.71841639   -3.54377695
 C                  3.67257991    3.63247288   -2.70517870
 C                  2.48150643    4.38106268   -2.46023155
 C                  5.63858298    1.35895295   -1.18263405
 C                  5.73351505    0.63517468    0.04507442
 C                  4.98420467    1.71097488   -3.56389807
 C                  3.69749744    2.50796900   -3.50671555
 H                  0.39591412    4.53378032   -2.87605882
 C                  1.32439460    3.97939836   -3.06341604
 C                  5.08328893    0.82982237   -2.33272312
 H                  5.03952730    1.09702741   -4.49407192
 C                  5.22994575   -0.63197041    0.09333787
 H                  5.27176001   -1.20835852    1.02943480
 C                  2.50283111    2.15319540   -4.21921281
 C                  1.29105776    2.86656707   -3.97620557
 C                  4.58619379   -0.51578684   -2.28356610
 C                  4.62974863   -1.24603668   -1.06108712
 H                  4.06441428   -0.61896587   -4.39418993
 H                  3.45081400    0.59876131   -5.40681658
 C                  2.50946260    1.12267975   -5.20534409
 C                  4.03735549   -1.15222996   -3.43783963
 C                  0.09043274    2.47894252   -4.65185421
 C                  4.07320704   -2.56609743   -0.98665585
 C                  1.37649782    0.78392609   -5.90000205
 C                  0.16355578    1.46255749   -5.60345122
 C                  3.47451490   -2.39993963   -3.36854684
 C                  3.46278764   -3.08714990   -2.12208882
 H                  1.40177069    0.01034886   -6.66143286
 H                  3.04123462   -2.85971100   -4.25209266
 O                 -1.03706120    1.17901098   -6.22221791
 C                  4.15648721   -3.34331048    0.31710857
 C                 -4.50706005    2.47705621   -0.61083681
 H                 -4.90876701    3.51794119   -0.54997783
 O                  2.80668998   -4.29340579   -1.94720506
 C                  2.41022420   -5.03242732   -3.12616064
 C                 -2.45296013   -5.58606537    4.40955099
 H                 -2.71740349   -5.56372028    5.47065160
 C                 -6.91928263   -0.52317331   -0.15934098
 H                 -7.09208509   -0.83935190   -1.19671858
 H                 -7.58973337    0.29795330    0.11131286
 C                 -1.06403522    0.16144912   -7.24932148
 H                 -0.42714664    0.44920259   -8.09003294
 C                  1.03263506   -3.39540449    4.23704460
 H                  0.94491736   -4.48563562    4.47826450
 H                  1.87188165   -3.00456497    4.86873518
 H                 -5.20190644    1.92207014   -1.30029095
 N                 -3.13725637    2.49297789   -1.18645556
 H                 -2.34999536    2.26443629   -0.55663044
 N                  1.34453212   -3.25019624    2.78929735
 H                  0.54409491   -3.10306136    2.16587956
 C                 -2.93233508    2.79663413   -2.51269651
 C                  2.63092286   -3.30937223    2.31400305
 S                 -4.24355004    3.19383595   -3.51046821
 S                  3.95165085   -3.39808302    3.37680412
 N                 -1.63841521    2.75637443   -2.96609267
 H                 -0.87141073    2.48256881   -2.33531905
 N                  2.80313391   -3.29184974    0.95207671
 H                  2.00103201   -3.25046691    0.31086449
 C                 -1.27518334    3.09229319   -4.37947033
 H                 -0.78838409   -0.81053688   -6.83325571
 H                 -3.30022153   -5.32719752    3.76973495
 H                  4.89858877   -2.83861815    1.01241091
 C                 -1.31776301    4.59930749   -4.63655935
 H                 -0.76781714    5.17880140   -3.88430664
 H                 -2.35866275    4.96222958   -4.62472557
 H                 -0.89739841    4.83687347   -5.61981672
 C                  4.61094802   -4.79065714    0.12366460
 H                  4.74385803   -5.28440613    1.09788245
 H                  5.56957097   -4.83188973   -0.40362407
 H                  3.88686770   -5.38367671   -0.44980865
 H                  1.62956916   -4.49322497   -3.66888900
 H                  3.27768885   -5.24365647   -3.75794747
 H                 -2.03483723   -6.56385342    4.13308159
 H                 -7.00855133   -1.36194777    0.53471916
 H                  2.01625644   -5.95778365   -2.68480713
 H                 -2.12501157    0.17703482   -7.53897892
 C                 -0.81201482   -0.03132782   -0.34259549
 C                 -2.27645417   -2.06403750   -0.05196092
 O                  0.11534699   -2.26702343    0.25821267
 C                 -1.00255847   -2.83812205   -0.45217894
 C                  0.41010009   -0.90498962   -0.10696773
 N                 -2.06048439   -0.61956146   -0.34130535
 H                 -0.80688830   -2.81611341   -1.53725864
 H                  1.05492591   -0.91352345   -1.00994304
 H                 -1.01070055   -3.88129059   -0.08965935
 H                  1.00125744   -0.54005269    0.76199423
 O                 -0.70128982    1.17425522   -0.56300358
 H                 -2.89368926   -0.05469793   -0.54534965
 H                 -2.43478215   -2.17105174    1.05818151
 C                 -3.50186055   -2.56615151   -0.80672273
 H                 -4.39245184   -1.95185615   -0.57539998
 H                 -2.04818726    2.60597871   -5.05595608
 H                 -3.37288397   -2.51657332   -1.89587783
 H                 -3.74243501   -3.60108066   -0.54345307
