# Supplementary material for: Chiral recognition of neutral guests by chiral naphthotubes with a bis-thiourea endo-functionalized cavity
Source: Nat Commun. 2023 Sep 13;14:5645. doi: 10.1038/s41467-023-41390-8 (PMC10499783; doi:10.1038/s41467-023-41390-8)
Supplement: Supplementary file 3 — Source Data [file 41467_2023_41390_MOESM3_ESM.zip › file.xyz/S-4a@S,S-CT2.xyz]

141
S-4a@S,S-CT2
 C                 -3.76009096   -3.23389747    2.57956118
 C                 -4.66332455   -2.13451099    2.45453284
 C                 -4.49227743   -0.93620229    3.12183789
 C                 -3.35388651   -0.80093802    3.98577706
 C                 -2.38198015   -1.84161626    4.03930451
 C                 -2.64246337   -3.07648677    3.34859675
 C                 -3.16483677    0.34887698    4.81146450
 C                 -2.04262492    0.50624694    5.58331952
 C                 -1.02715172   -0.49033813    5.53679574
 C                 -1.16910384   -1.64598086    4.77261791
 O                 -5.72886157   -2.41178267    1.61466896
 C                 -5.49937852    0.17210680    2.88641302
 C                 -6.69581525   -1.36981738    1.38175948
 C                 -6.87479374   -0.47619586    2.59980173
 O                 -6.22781809   -0.65144932    0.22579496
 C                 -5.46486034    0.48979879    0.42108840
 C                 -5.10667687    1.13292584   -0.80331181
 C                 -4.37854506    2.28697373   -0.74679139
 C                 -4.00380491    2.86856916    0.51523274
 C                 -4.39839149    2.22328429    1.72333461
 C                 -5.10828456    0.97682067    1.66362844
 C                 -3.26395157    4.08987115    0.57123853
 C                 -2.97663441    4.64754623    1.81480353
 C                 -3.40915479    4.04201003    3.02630002
 C                 -4.10018836    2.85834112    2.96622015
 O                  0.16099085   -0.41131762    6.22769273
 O                 -2.25422010    5.82126640    1.75414500
 H                 -3.99365175   -4.16279500    2.05939402
 H                 -1.93457196   -3.90290050    3.46203579
 H                 -3.94593981    1.11832023    4.82255515
 H                 -1.92237579    1.38037595    6.21765149
 H                 -7.57283410   -1.92714384    0.99392569
 H                 -7.22469616   -1.06271555    3.47075557
 H                 -7.64378978    0.29821974    2.41455678
 H                 -5.43449646    0.68963257   -1.74379657
 H                 -4.08577008    2.80075060   -1.67280993
 H                 -3.19491695    4.51197007    3.98198249
 H                 -4.43967705    2.37994044    3.89251809
 H                 -5.58123853    0.82819367    3.78618072
 H                  8.11074843    1.68943118   -1.11439733
 C                  7.15681156    1.19824811   -1.39505358
 O                  6.23346674    2.29915889   -1.46544077
 O                  6.81063947    0.46120840   -0.20916720
 H                  4.54411367    4.14726974   -1.58250986
 H                  6.09114246   -0.82474343    1.82479011
 H                  7.40174284    0.92336434   -3.54135755
 H                  7.84977176   -0.49539505   -2.57611756
 C                  7.12116533    0.33419268   -2.64795654
 C                  5.05766204    2.12265986   -2.17736525
 C                  4.21789389    3.27735436   -2.15229167
 C                  5.91283687   -0.58746199   -0.32815329
 C                  5.62687335   -1.21862382    0.92031851
 C                  5.67841336   -0.20978655   -2.77673506
 C                  4.73672054    0.97453780   -2.87485976
 H                  2.38431425    4.12116039   -2.83519427
 C                  3.03598772    3.23953623   -2.83414259
 C                  5.36912280   -1.00916144   -1.52676521
 H                  5.60620776   -0.85105084   -3.68762019
 C                  4.77262177   -2.28384598    0.93267628
 H                  4.52602512   -2.77642422    1.88242926
 C                  3.51990693    0.96313815   -3.63793415
 C                  2.63279170    2.08015751   -3.58569620
 C                  4.52522178   -2.16936933   -1.51465261
 C                  4.18835029   -2.79346669   -0.27992921
 H                  4.32749142   -2.29283157   -3.67848373
 H                  3.89382786   -0.97210776   -4.55799759
 C                  3.18411671   -0.14030648   -4.47730843
 C                  4.02070710   -2.73648695   -2.72374780
 C                  1.38285006    2.03121179   -4.28178474
 C                  3.28245092   -3.90803770   -0.25357253
 C                  2.00636739   -0.18021967   -5.17834361
 C                  1.09837257    0.90566358   -5.05335385
 C                  3.16892869   -3.80841177   -2.71129874
 C                  2.77428391   -4.37193310   -1.46276091
 H                  1.76765156   -1.02604611   -5.81594542
 H                  2.79659995   -4.22607783   -3.64234452
 O                 -0.13433985    0.93940016   -5.67470769
 C                  2.89404990   -4.50200598    1.09083079
 C                 -2.78884131    4.78543051   -0.67815266
 H                 -2.55201486    5.86049050   -0.47070464
 O                  1.85992336   -5.40270921   -1.37801428
 C                  1.33460820   -5.96328164   -2.60518267
 C                 -1.93451682    6.49575138    2.99394660
 H                 -2.84827627    6.80239256    3.51008439
 C                  0.43061227    0.78048035    7.00385520
 H                  1.43281995    0.55718718    7.39879675
 H                 -0.29426610    0.87902437    7.81622303
 C                 -0.47854102   -0.12791071   -6.58789416
 H                  0.22923519   -0.16401579   -7.42067997
 C                 -0.03414971   -2.63424604    4.70759854
 H                 -0.34716171   -3.63997365    5.07982943
 H                  0.82026734   -2.32025597    5.36601061
 H                 -3.59107905    4.79689228   -1.46000014
 N                 -1.55586229    4.11877746   -1.16920332
 H                 -0.88416633    3.82264749   -0.44437532
 N                  0.43382861   -2.73295987    3.29663810
 H                 -0.05473333   -2.15455570    2.60076240
 C                 -1.30925971    3.89880456   -2.50168608
 C                  1.47503083   -3.55676889    2.94486742
 S                 -2.45952785    4.29616106   -3.68548797
 S                  2.34590027   -4.39547545    4.12883357
 N                 -0.10997568    3.31228450   -2.82353877
 H                  0.52441010    2.97646608   -2.08030451
 N                  1.76755467   -3.65520628    1.60641935
 H                  1.21672032   -3.15069621    0.90474434
 C                  0.33852030    3.13640334   -4.24049293
 H                 -0.54165287   -1.08071748   -6.05669079
 H                 -1.29654210    5.86460813    3.61842407
 H                  3.76738667   -4.40482570    1.80650254
 C                  0.86163286    4.45292500   -4.82044410
 H                  1.63021619    4.92048157   -4.19345416
 H                  0.04055789    5.17936662   -4.92824000
 H                  1.29081704    4.29376806   -5.81599172
 C                  2.48840516   -5.97304433    1.04927482
 H                  1.50910456   -6.12662273    0.57602330
 H                  2.42304732   -6.38558996    2.06786811
 H                  3.21857732   -6.56766202    0.49015307
 H                  0.66824651   -6.74662553   -2.21822795
 H                  0.76984738   -5.21050198   -3.16084963
 H                 -1.37912275    7.37128175    2.62832793
 H                  0.45543016    1.66197921    6.35797241
 H                  2.13908954   -6.40097658   -3.20265898
 H                 -1.47117424    0.19658025   -6.93315575
 H                 -0.56491751    2.82058681   -4.85366797
 C                 -0.21679249    0.99217527   -0.11199962
 C                 -1.96866483   -0.68524025   -0.81320901
 C                 -1.66581849   -1.32443350    0.55625906
 C                  0.33651493   -0.01418010    0.88384385
 N                 -1.31825080    0.65195828   -0.86777867
 H                  0.19930307    0.36285430    1.91760817
 O                  0.27881889    2.11569128   -0.21550823
 H                 -3.08060160   -0.52967166   -0.90781611
 C                 -1.47074175   -1.55853304   -1.96521317
 H                 -1.55115383   -1.04160466   -2.93010687
 H                 -2.04479973   -2.48832367   -2.03799774
 H                 -0.41290457   -1.82837836   -1.83070774
 H                 -1.91524106   -2.40175418    0.58366589
 H                 -2.17816822   -0.79970086    1.38487602
 H                  1.41638392   -0.20387374    0.69802337
 O                 -0.24021599   -1.32975416    0.79184041
 H                 -1.71549998    1.33676825   -1.51666840
