# Supplementary material for: Chiral recognition of neutral guests by chiral naphthotubes with a bis-thiourea endo-functionalized cavity
Source: Nat Commun. 2023 Sep 13;14:5645. doi: 10.1038/s41467-023-41390-8 (PMC10499783; doi:10.1038/s41467-023-41390-8)
Supplement: Supplementary file 3 — Source Data [file 41467_2023_41390_MOESM3_ESM.zip › file.xyz/S-4b@R,R-CT2.xyz]

147
S-4b@R,R-CT2
 C                 -0.61498487   -1.09718235   -5.85549946
 C                 -0.38799398   -2.49992064   -5.70518169
 C                  0.76617404   -3.01983691   -5.14971888
 C                  1.82418399   -2.11365077   -4.80932847
 C                  1.61339793   -0.71010390   -4.93036586
 C                  0.35973305   -0.23112070   -5.44865158
 C                  3.10486951   -2.58016836   -4.38349673
 C                  4.11773810   -1.71403945   -4.05881813
 C                  3.87645825   -0.31451888   -4.13672387
 C                  2.65458639    0.19870473   -4.56202135
 O                 -1.42667620   -3.27375463   -6.19529131
 C                  0.82733481   -4.51395575   -4.90931826
 C                 -1.33334680   -4.70648753   -6.07866260
 C                  0.10361381   -5.20882152   -6.08604092
 O                 -2.01337063   -5.05358103   -4.86010986
 C                 -1.27879963   -5.04482097   -3.68492149
 C                 -2.08128243   -5.29977550   -2.53101795
 C                 -1.48420200   -5.27555691   -1.30328324
 C                 -0.07503776   -5.01970040   -1.16484946
 C                  0.71950373   -4.87023963   -2.33842183
 C                  0.08585028   -4.83506950   -3.62599284
 C                  0.53530904   -4.91188863    0.12496870
 C                  1.91487820   -4.74414706    0.20038418
 C                  2.73315223   -4.70352615   -0.96193449
 C                  2.13581610   -4.76026035   -2.19539765
 O                  4.80476485    0.64413122   -3.78227841
 O                  2.40375574   -4.59364075    1.48355270
 H                 -1.56280186   -0.76328220   -6.27833034
 H                  0.20482044    0.85088378   -5.52639868
 H                  3.27092835   -3.66186529   -4.32121654
 H                  5.08851191   -2.08645810   -3.74492410
 H                 -2.02789464   -5.06688523   -6.86463169
 H                  0.60115906   -4.97612832   -7.04654134
 H                  0.13400345   -6.30939352   -5.97423979
 H                 -3.14624566   -5.48835094   -2.66722156
 H                 -2.07940385   -5.46073259   -0.40537629
 H                  3.81196292   -4.61839576   -0.86966127
 H                  2.75138323   -4.72071308   -3.10045675
 H                  1.88228935   -4.87370669   -4.85864271
 H                  1.84137553    3.93534774    6.42877410
 C                  1.08877203    3.69401143    5.65083317
 O                  0.89745006    2.27884086    5.80713795
 O                  1.82873889    3.85156575    4.42301765
 H                  0.48919457   -0.18780860    6.01526405
 H                  3.05108393    4.18215135    2.25842388
 H                 -0.77550920    4.29930289    6.59524554
 H                 -0.05715199    5.54562199    5.55854995
 C                 -0.22808159    4.45581399    5.64578620
 C                 -0.24803167    1.71445475    5.26351151
 C                 -0.31285065    0.30268240    5.46249380
 C                  1.12416616    4.10485740    3.25566306
 C                  1.97458590    4.27810061    2.12314506
 C                 -1.04815027    3.92850262    4.44405996
 C                 -1.23491830    2.43379370    4.61730756
 H                 -1.44841137   -1.46999894    5.08072724
 C                 -1.37928531   -0.37853313    4.95037045
 C                 -0.25102375    4.21142300    3.18660226
 H                 -2.03649192    4.44748591    4.41587714
 C                  1.40244502    4.56618460    0.91727002
 H                  2.03989871    4.71696646    0.03634638
 C                 -2.38025519    1.71812899    4.13036141
 C                 -2.43699247    0.30028190    4.24937025
 C                 -0.84038269    4.58797040    1.93268348
 C                 -0.02010683    4.72875732    0.77377239
 H                 -2.85674047    4.79290027    2.72372695
 H                 -3.47861295    3.48885724    3.49996748
 C                 -3.48391478    2.39337207    3.52619683
 C                 -2.23656875    4.86367794    1.82173978
 C                 -3.52832630   -0.43314153    3.67361588
 C                 -0.61738019    5.04217011   -0.48893681
 C                 -4.53509183    1.70390163    2.98401754
 C                 -4.53379429    0.27839989    3.02721470
 C                 -2.80936979    5.21284708    0.62673652
 C                 -1.98905837    5.28437068   -0.53334939
 H                 -5.36630689    2.23392758    2.52664785
 H                 -3.87150139    5.43177713    0.56138075
 O                 -5.53350722   -0.47760363    2.45201226
 C                  0.15822368    5.11834724   -1.79600456
 C                 -0.27028495   -4.96497453    1.39622607
 H                  0.40290698   -4.96283538    2.29780149
 O                 -2.46647018    5.61119764   -1.78382079
 C                 -3.89221133    5.78844370   -1.95788613
 C                  3.83109151   -4.71662937    1.68805235
 H                  4.19189790   -5.68173670    1.32214708
 C                  6.17337438    0.22266085   -3.57297679
 H                  6.67456593    1.18582351   -3.40124930
 H                  6.56791460   -0.26512600   -4.46878677
 C                 -6.50749753    0.19241933    1.61483137
 H                 -7.11945466    0.87378308    2.21133081
 C                  2.45845833    1.68900212   -4.63267371
 H                  1.83442818    1.97784722   -5.51667028
 H                  3.43866108    2.21655913   -4.76256836
 H                 -0.85658360   -5.91353951    1.46062896
 N                 -1.19380943   -3.79908439    1.45439795
 H                 -1.31854153   -3.25129629    0.59111194
 N                  1.82115684    2.15247328   -3.36904924
 H                  1.83835928    1.50133883   -2.57657524
 C                 -1.84891827   -3.46751478    2.61310260
 C                  1.24469511    3.39561780   -3.27664198
 S                 -1.55513520   -4.32271131    4.05030801
 S                  1.16280811    4.40782344   -4.63144882
 N                 -2.72475345   -2.41254570    2.55975381
 H                 -2.88257617   -1.89641753    1.67796999
 N                  0.74163451    3.76215538   -2.05089639
 H                  0.74884592    3.10338617   -1.26170906
 C                 -3.50711386   -1.95123696    3.74930924
 H                 -6.01395889    0.69866198    0.78047384
 H                  4.35432806   -3.87663309    1.22439889
 H                 -4.42784375    4.87042452   -1.70310993
 H                 -4.24222768    6.64905250   -1.38182584
 H                  3.89867031   -4.66605564    2.78431922
 H                  6.24359011   -0.41729547   -2.68995925
 H                 -3.95248165    5.98890621   -3.03802479
 H                 -7.10511422   -0.65683671    1.25551356
 C                 -0.69797664   -0.53336092    0.20424432
 C                  1.11718726    0.48826703    1.63228993
 O                  0.95070180    1.07504951   -0.72566177
 C                  1.86887391    0.62334138    0.29530387
 C                 -0.09291961    0.13030201   -1.02254126
 N                 -0.09886804   -0.34806009    1.42882577
 H                  2.34193345   -0.31776020   -0.03369679
 H                  0.30579957   -0.63928385   -1.71517507
 H                  2.61502415    1.43801219    0.32166584
 H                 -0.84646336    0.75015320   -1.55311480
 O                 -1.69272594   -1.25572544    0.10745944
 H                 -0.49868500   -0.80078774    2.25752735
 H                  0.76870478    1.51257892    1.95523553
 C                  1.99451535   -0.12258978    2.76111687
 H                  1.30968596   -0.36587516    3.61939426
 C                 -4.88188804   -2.61570997    3.76751018
 H                 -5.53682400   -2.14726761    4.51023125
 H                 -4.79090861   -3.68222776    4.01673335
 H                 -5.39385962   -2.55161041    2.79665959
 H                 -2.96541172   -2.26431383    4.69543492
 C                  1.23074288    6.20893001   -1.77035931
 H                  1.63925131    6.37499165   -2.78128566
 H                  2.07786887    5.96220191   -1.11935038
 H                  0.80711585    7.16018099   -1.42992609
 H                 -0.55475794    5.34867376   -2.64923371
 C                  2.68993962   -1.41913675    2.34439084
 H                  3.16499780   -1.89824579    3.20960607
 H                  3.46952894   -1.25490146    1.59587237
 H                  1.98157120   -2.15714639    1.93736373
 C                  3.00183743    0.91707470    3.25571228
 H                  3.65303141    1.28824322    2.46053921
 H                  3.64948873    0.49457551    4.03395458
 H                  2.49882836    1.78457026    3.71597329
