# Supplementary material for: Chiral recognition of neutral guests by chiral naphthotubes with a bis-thiourea endo-functionalized cavity
Source: Nat Commun. 2023 Sep 13;14:5645. doi: 10.1038/s41467-023-41390-8 (PMC10499783; doi:10.1038/s41467-023-41390-8)
Supplement: Supplementary file 3 — Source Data [file 41467_2023_41390_MOESM3_ESM.zip › file.xyz/S-4b@S,S-CT2.xyz]

147
S-4b@S,S-CT2
 C                 -2.19040518   -3.69373753    2.97090405
 C                 -3.35717212   -2.88435526    3.11669419
 C                 -3.38093964   -1.72004868    3.85978509
 C                 -2.17765360   -1.32337985    4.53427510
 C                 -0.97903189   -2.06931064    4.33838898
 C                 -1.03180324   -3.28214907    3.56635430
 C                 -2.14742461   -0.20379251    5.42022662
 C                 -0.98760101    0.20761830    6.02438310
 C                  0.22040672   -0.49010867    5.74342136
 C                  0.24789912   -1.60754597    4.91233737
 O                 -4.45994787   -3.41050070    2.45982472
 C                 -4.67096756   -0.92598578    3.90641836
 C                 -5.71328545   -2.70485389    2.55588960
 C                 -5.84752211   -1.92983492    3.85789693
 O                 -5.76677342   -1.85086511    1.40061703
 C                 -5.27965259   -0.55684078    1.52017447
 C                 -5.38090367    0.18446383    0.30360592
 C                 -4.90213711    1.46287934    0.27635991
 C                 -4.35523084    2.07543709    1.45744024
 C                 -4.34380188    1.34336555    2.68008946
 C                 -4.76887277   -0.02819028    2.68960544
 C                 -3.84371922    3.40950606    1.42401376
 C                 -3.41251829    3.99563082    2.61099092
 C                 -3.47231527    3.30545811    3.85285901
 C                 -3.92362811    2.01005623    3.87027884
 O                  1.44661782   -0.14432500    6.26772922
 O                 -2.94445789    5.28584121    2.46694051
 H                 -2.26295893   -4.61567288    2.39528732
 H                 -0.12755791   -3.89047250    3.47668024
 H                 -3.08333729    0.33305315    5.61575719
 H                 -0.98491454    1.05508921    6.70423928
 H                 -6.46047150   -3.49076757    2.32363000
 H                 -5.82109585   -2.61110157    4.72959517
 H                 -6.81868275   -1.40045510    3.90290859
 H                 -5.83481900   -0.29292337   -0.56560290
 H                 -4.94730964    2.04954778   -0.65284486
 H                 -3.16203489    3.79771572    4.77006939
 H                 -3.96898299    1.46364500    4.81948793
 H                 -4.73530716   -0.32716775    4.84658610
 H                  7.17819387    3.71105707   -2.74890160
 C                  6.34258060    2.98448613   -2.81271980
 O                  5.17687652    3.81982321   -2.69975347
 O                  6.44215134    2.26649622   -1.56924386
 H                  3.08578177    5.18059097   -2.46449021
 H                  6.50538071    0.97922038    0.59015657
 H                  6.19230363    2.64167648   -4.95719827
 H                  7.18418881    1.44458467   -4.10386492
 C                  6.26810779    2.05943434   -4.01931785
 C                  3.96191789    3.30471298   -3.12148816
 C                  2.87810526    4.21286025   -2.92133232
 C                  5.84845007    1.01822244   -1.48144875
 C                  5.99229892    0.41976520   -0.19270249
 C                  5.02132915    1.16498811   -3.82240417
 C                  3.80485660    2.06320029   -3.70635422
 H                  0.78291986    4.51583037   -3.16415768
 C                  1.62483022    3.82618604   -3.29896315
 C                  5.20602244    0.39180712   -2.53260173
 H                  4.92191056    0.47394390   -4.69340881
 C                  5.46861712   -0.82483609    0.01141663
 H                  5.55011550   -1.29816419    0.99861070
 C                  2.49136104    1.68250239   -4.14571607
 C                  1.37844455    2.54186180   -3.90024778
 C                  4.73027129   -0.94663873   -2.33420180
 C                  4.81720893   -1.55020914   -1.04767771
 H                  4.17612926   -1.26845300   -4.41361756
 H                  3.13661321   -0.16546806   -5.09472599
 C                  2.27093776    0.45830618   -4.84459078
 C                  4.18592661   -1.71049783   -3.41019716
 C                  0.05793464    2.11796135   -4.25584331
 C                  4.26501262   -2.85662516   -0.82145089
 C                  1.01197804    0.05171395   -5.20492302
 C                 -0.09521280    0.87880445   -4.87418549
 C                  3.68111961   -2.96753928   -3.21149788
 C                  3.69173269   -3.52456935   -1.89925562
 H                  0.85905169   -0.88582451   -5.73111259
 H                  3.27566173   -3.53572864   -4.04384728
 O                 -1.40717216    0.51678418   -5.11230885
 C                  4.29153494   -3.42705193    0.58874991
 C                 -3.74399873    4.18282574    0.13501248
 H                 -3.64122632    5.28003402    0.33449437
 O                  3.11700333   -4.74779913   -1.61832886
 C                  2.60757958   -5.54109504   -2.71713562
 C                 -2.44535887    5.96925071    3.64078890
 H                 -3.24482355    6.10186311    4.37467355
 C                  1.53910351    1.05476064    7.07291601
 H                  2.61461822    1.07761041    7.30212633
 H                  0.94885958    0.94694538    7.98677559
 C                 -1.66289796   -0.60819167   -5.98529452
 H                 -1.20809118   -0.44679594   -6.96641946
 C                  1.56629750   -2.28076495    4.63511660
 H                  1.56201942   -3.33808814    4.99726847
 H                  2.40578170   -1.77579603    5.18604362
 H                 -4.67690361    4.06954270   -0.47436343
 N                 -2.54234684    3.72932607   -0.61140562
 H                 -1.68288779    3.60864514   -0.05070090
 N                  1.84166653   -2.24479212    3.17162268
 H                  1.14044698   -1.78741168    2.57726164
 C                 -2.55163570    3.47749866   -1.96072786
 C                  2.98709307   -2.79935945    2.65421296
 S                 -3.98634810    3.54898823   -2.86721860
 S                  4.19110927   -3.40090100    3.68078284
 N                 -1.35059004    3.14315278   -2.53685292
 H                 -0.50743219    3.02251328   -1.95368536
 N                  3.10350132   -2.83253764    1.28630696
 H                  2.36450693   -2.44593239    0.68485130
 C                 -1.19766295    2.94240320   -4.01086287
 H                 -1.32274040   -1.53600465   -5.51829353
 H                 -1.58491412    5.43714346    4.05571456
 H                  5.22701850   -3.07240676    1.11942102
 C                 -1.16317382    4.28068712   -4.75337009
 H                 -0.42816599    4.98094531   -4.33909024
 H                 -2.14722083    4.77429323   -4.70174023
 H                 -0.92674367    4.13148597   -5.81252090
 C                  4.26320866   -4.95140764    0.65979280
 H                  4.50117014   -5.29848383    1.67772006
 H                  4.99455379   -5.39235855   -0.02580453
 H                  3.27911244   -5.36612941    0.40269045
 H                  1.77207744   -5.03243061   -3.20398594
 H                  3.40929401   -5.78471449   -3.41984740
 H                 -2.13895794    6.93586879    3.21662513
 H                  1.24745895    1.93222389    6.48978750
 H                  2.26517385   -6.44375543   -2.19209458
 H                 -2.76021917   -0.58186245   -6.05529308
 C                 -0.18802715    1.02811990    0.01279381
 C                 -1.59778858   -1.06829038   -0.05609787
 O                  0.73028397   -1.18416745    0.64481031
 C                 -0.24654140   -1.78261559   -0.23636861
 C                  1.03816347    0.18219112    0.31778888
 N                 -1.40000329    0.40381870   -0.17498008
 H                  0.13045659   -1.74547401   -1.27299541
 H                  1.74035475    0.20016092   -0.54139966
 H                 -0.28185473   -2.82829465    0.12044154
 H                  1.56068944    0.54601186    1.22767608
 O                 -0.10188228    2.25374950   -0.09619088
 H                 -2.22521007    0.96714043   -0.40610613
 H                 -1.97446086   -1.26839003    0.98967131
 C                 -2.67069492   -1.54670715   -1.07397708
 H                 -3.53701470   -0.83355979   -1.00489177
 H                 -2.10370489    2.36323638   -4.37857454
 C                 -3.17946657   -2.93246663   -0.67187471
 H                 -2.38392006   -3.68058710   -0.63126411
 H                 -3.93009079   -3.29589614   -1.38427932
 H                 -3.67739225   -2.91392690    0.31321848
 C                 -2.17767466   -1.52664144   -2.52159405
 H                 -1.40315549   -2.27438387   -2.71162514
 H                 -1.77581227   -0.54165514   -2.80443325
 H                 -3.00472642   -1.73050025   -3.21319960
