# Supplementary material for: Chiral recognition of neutral guests by chiral naphthotubes with a bis-thiourea endo-functionalized cavity
Source: Nat Commun. 2023 Sep 13;14:5645. doi: 10.1038/s41467-023-41390-8 (PMC10499783; doi:10.1038/s41467-023-41390-8)
Supplement: Supplementary file 3 — Source Data [file 41467_2023_41390_MOESM3_ESM.zip › file.xyz/S-4c@R,R-CT2.xyz]

148
S-4c@R,R-CT2
 C                 -0.61026890   -0.96397563   -5.95211055
 C                 -0.41222707   -2.37335742   -5.82475876
 C                  0.74173410   -2.92564802   -5.30136557
 C                  1.82728428   -2.04838486   -4.97250843
 C                  1.64254348   -0.63895364   -5.06212533
 C                  0.39022975   -0.12531499   -5.55013190
 C                  3.10795376   -2.54898071   -4.58755367
 C                  4.14355195   -1.71023536   -4.26232996
 C                  3.92650778   -0.30519949   -4.29920562
 C                  2.70723080    0.24048359   -4.69037763
 O                 -1.47925361   -3.11847047   -6.29885040
 C                  0.77085880   -4.42233046   -5.07341506
 C                 -1.41678847   -4.55411089   -6.19923569
 C                  0.00726889   -5.09022544   -6.24012051
 O                 -2.07997626   -4.90021445   -4.97072833
 C                 -1.32274045   -4.91405926   -3.81023124
 C                 -2.10628071   -5.16034486   -2.64144676
 C                 -1.48589707   -5.14626960   -1.42502755
 C                 -0.07183407   -4.90532996   -1.31235545
 C                  0.70252005   -4.77124030   -2.50115119
 C                  0.04638577   -4.73023240   -3.77701722
 C                  0.56321483   -4.79425920   -0.03464158
 C                  1.94523556   -4.63455197    0.01404410
 C                  2.74232605   -4.61212586   -1.16340386
 C                  2.12236902   -4.67770283   -2.38500086
 O                  4.87784412    0.62813297   -3.93849560
 O                  2.46009624   -4.48418530    1.28702807
 H                 -1.55781416   -0.60299351   -6.35267043
 H                  0.25680850    0.96087433   -5.60884661
 H                  3.25485983   -3.63467330   -4.55673704
 H                  5.11354051   -2.10840673   -3.97910340
 H                 -2.13526311   -4.88991322   -6.97448010
 H                  0.49079227   -4.86147466   -7.20872380
 H                  0.01348973   -6.19209625   -6.13757908
 H                 -3.17609454   -5.33475793   -2.75750137
 H                 -2.06634185   -5.32803087   -0.51674370
 H                  3.82364885   -4.53776455   -1.09317896
 H                  2.72215328   -4.65858175   -3.30117082
 H                  1.81694204   -4.80915469   -5.04502217
 H                  1.70603485    4.06981126    6.39470366
 C                  0.97053843    3.80511854    5.60823784
 O                  0.80246163    2.38998126    5.77658680
 O                  1.72774721    3.96329354    4.38964398
 H                  0.50363307   -0.10225414    5.88783848
 H                  2.97488426    4.27813712    2.23703956
 H                 -0.91661241    4.39307119    6.51662330
 H                 -0.20369038    5.63615030    5.47179790
 C                 -0.35822437    4.54519134    5.57273672
 C                 -0.31521496    1.79453806    5.20668116
 C                 -0.33130089    0.37682680    5.37309978
 C                  1.03526538    4.17889024    3.20798986
 C                  1.89830739    4.34373965    2.08395880
 C                 -1.15252603    3.98632084    4.36872581
 C                 -1.31712297    2.49178994    4.56032306
 H                 -1.41035236   -1.42191673    4.96192848
 C                 -1.38133460   -0.32628577    4.85784879
 C                 -0.34089196    4.25424006    3.11640869
 H                 -2.14712446    4.49094718    4.31606939
 C                  1.33832440    4.58983797    0.86289262
 H                  1.98617817    4.73533653   -0.01094672
 C                 -2.44988095    1.75287757    4.07854432
 C                 -2.46983480    0.33321133    4.18501732
 C                 -0.91973837    4.57804806    1.84340488
 C                 -0.08497121    4.71335757    0.69399966
 H                 -2.95525226    4.73594550    2.59646183
 H                 -3.59554742    3.50299072    3.47676681
 C                 -3.57764159    2.40734589    3.49722078
 C                 -2.32277691    4.80175288    1.70275501
 C                 -3.55299379   -0.42031623    3.62026137
 C                 -0.66977562    4.98158572   -0.58463979
 C                 -4.62392000    1.69826367    2.97053553
 C                 -4.58908553    0.27310663    3.00275190
 C                 -2.88699178    5.09522690    0.48909350
 C                 -2.04904358    5.16846752   -0.65842710
 H                 -5.47549473    2.21264322    2.53366971
 H                 -3.95545595    5.27098540    0.39974632
 O                 -5.58347806   -0.50143460    2.44321766
 C                  0.12599202    5.07859010   -1.87758300
 C                 -0.21642148   -4.84752380    1.25214603
 H                  0.47383912   -4.83375154    2.14026321
 O                 -2.51648658    5.44598797   -1.92425946
 C                 -3.94460543    5.56499755   -2.12665885
 C                  3.89765270   -4.53313774    1.45034572
 H                  4.29764434   -5.47660908    1.06894175
 C                  6.23678362    0.17371857   -3.73542648
 H                  6.75828563    1.12273706   -3.54631896
 H                  6.62157100   -0.30654090   -4.63941971
 C                 -6.59529068    0.15303213    1.63953463
 H                 -7.20726565    0.81332284    2.25931179
 C                  2.53709010    1.73502757   -4.71997769
 H                  1.93022476    2.05676957   -5.60502441
 H                  3.52668241    2.25043838   -4.82229395
 H                 -0.78866804   -5.80414720    1.33227426
 N                 -1.15437249   -3.69400503    1.32896209
 H                 -1.28563163   -3.13132467    0.47946925
 N                  1.89191270    2.17400773   -3.45143155
 H                  1.94027601    1.52222508   -2.66123551
 C                 -1.81639890   -3.40039336    2.49576443
 C                  1.26946309    3.39412584   -3.35323663
 S                 -1.51132853   -4.29383072    3.90655034
 S                  1.14182586    4.40643715   -4.70507690
 N                 -2.70905292   -2.35982012    2.46978246
 H                 -2.88214087   -1.82623339    1.60090088
 N                  0.75845070    3.74307246   -2.12524203
 H                  0.79410222    3.08904975   -1.33400060
 C                 -3.49052706   -1.93793212    3.67549816
 H                 -6.13650073    0.67948147    0.79797505
 H                  4.36204347   -3.66365025    0.97755294
 H                 -4.44963823    4.63335767   -1.85903952
 H                 -4.33697036    6.42487439   -1.57771001
 H                  3.99611348   -4.48271636    2.54422770
 H                  6.29234358   -0.48283233   -2.86353923
 H                 -3.99295546    5.73747642   -3.21225148
 H                 -7.18186355   -0.70676067    1.28717111
 C                 -0.74082391   -0.40001995    0.14425837
 C                  1.08374500    0.57819118    1.59092282
 O                  1.05127072    1.03493915   -0.80174243
 C                  1.89692951    0.58617223    0.27801300
 C                 -0.03369494    0.13459322   -1.09155175
 N                 -0.19413751   -0.15647533    1.38455798
 H                  2.31995740   -0.40350771    0.03292229
 H                  0.34920391   -0.70395174   -1.70902201
 H                  2.69717289    1.34820805    0.29319949
 H                 -0.71895339    0.75956504   -1.70367102
 O                 -1.76727564   -1.07407175    0.04642588
 H                 -0.67377917   -0.49139823    2.22928204
 H                  0.82000523    1.64131362    1.86753626
 C                 -4.84544821   -2.64134347    3.69966574
 H                 -5.50493757   -2.20112965    4.45559703
 H                 -4.72147658   -3.70803955    3.93392764
 H                 -5.36993694   -2.57912519    2.73546384
 H                 -2.92812632   -2.24890859    4.61013419
 C                  1.16306158    6.20280425   -1.83700215
 H                  1.57687592    6.38458796   -2.84299302
 H                  2.01054858    5.98196546   -1.17744261
 H                  0.70563130    7.13924870   -1.49895425
 H                 -0.58033530    5.28662947   -2.74275219
 C                  1.88909547   -0.07343165    2.69713018
 C                  3.36644934   -1.24030336    4.77222230
 C                  2.49640092    0.73465894    3.66855525
 C                  2.02665240   -1.46761050    2.76506421
 C                  2.75417893   -2.04669107    3.80819338
 C                  3.23958777    0.15018050    4.69777817
 H                  2.37356433    1.82204495    3.65099196
 H                  1.55771250   -2.11628105    2.02037196
 H                  2.82356237   -3.13281176    3.87409532
 H                  3.70578245    0.78375432    5.45127662
 H                  3.93165403   -1.69404095    5.58430570
