# Supplementary material for: Chiral recognition of neutral guests by chiral naphthotubes with a bis-thiourea endo-functionalized cavity
Source: Nat Commun. 2023 Sep 13;14:5645. doi: 10.1038/s41467-023-41390-8 (PMC10499783; doi:10.1038/s41467-023-41390-8)
Supplement: Supplementary file 3 — Source Data [file 41467_2023_41390_MOESM3_ESM.zip › file.xyz/S-4c@S,S-CT2.xyz]

148
S-4c@S,S-CT2
 C                  3.09593620   -2.10842510   -3.68965487
 C                  3.25039262   -3.27450294   -2.88115115
 C                  3.96085340   -3.28352319   -1.69620893
 C                  4.58443343   -2.06255617   -1.27207458
 C                  4.37844002   -0.86684885   -2.01989025
 C                  3.64613010   -0.93544144   -3.25604735
 C                  5.42663903   -2.01077861   -0.11968545
 C                  5.97883014   -0.83489104    0.31795303
 C                  5.69005335    0.36689785   -0.38767409
 C                  4.90275657    0.37382668   -1.53662902
 O                  2.63407390   -4.39021337   -3.42732435
 C                  4.02131206   -4.57520659   -0.90447171
 C                  2.73054783   -5.64022899   -2.71343075
 C                  4.01688390   -5.75132785   -1.90902444
 O                  1.55693705   -5.70649569   -1.88854311
 C                  1.63125872   -5.19864735   -0.59846804
 C                  0.38478118   -5.26637923    0.09642350
 C                  0.32731116   -4.80221855    1.37869412
 C                  1.50152722   -4.29612079    2.03902869
 C                  2.74383055   -4.28618289    1.34128832
 C                  2.78665861   -4.69431291   -0.03472033
 C                  1.44033564   -3.81672303    3.38373084
 C                  2.61678721   -3.41439724    4.01071136
 C                  3.87471048   -3.46819467    3.35024551
 C                  3.92018152   -3.88956983    2.04520244
 O                  6.16389618    1.60660917   -0.01869213
 O                  2.44471136   -2.97819485    5.30855312
 H                  2.55211519   -2.19244998   -4.62990484
 H                  3.54932855   -0.03124702   -3.86351251
 H                  5.63068993   -2.94263080    0.42069184
 H                  6.62391314   -0.81497546    1.19201694
 H                  2.52941756   -6.39334849   -3.50208318
 H                  4.90309503   -5.70962841   -2.57037884
 H                  4.06642717   -6.72157079   -1.37820754
 H                 -0.48675401   -5.66705478   -0.42519402
 H                 -0.62364645   -4.82467456    1.92976666
 H                  4.78189524   -3.17736086    3.87179953
 H                  4.88155259   -3.92862116    1.52008562
 H                  4.95028203   -4.61968161   -0.28695324
 H                 -2.52630139    7.29179843    3.70873589
 C                 -2.62090421    6.46234707    2.97850373
 O                 -2.49752849    5.28927477    3.80268364
 O                 -1.39799512    6.55223650    2.22549726
 H                 -2.25137159    3.18629417    5.14368414
 H                  0.72450345    6.59640375    0.87691719
 H                 -4.77620753    6.34011247    2.69718585
 H                 -3.94565548    7.32947829    1.48213504
 C                 -3.85464964    6.40836670    2.08859540
 C                 -2.94971114    4.08335486    3.29282512
 C                 -2.73900996    2.99114619    4.18839395
 C                 -1.35294117    5.96397190    0.97213258
 C                 -0.07953778    6.09332833    0.33893284
 C                 -3.69886525    5.16550000    1.18087284
 C                 -3.57166671    3.94157139    2.06754801
 H                 -3.00717280    0.89917745    4.48907506
 C                 -3.14744907    1.74591111    3.80676148
 C                 -2.42944412    5.33845413    0.37247776
 H                 -4.59049860    5.08138230    0.51460011
 C                  0.08433445    5.56805445   -0.91097488
 H                  1.05967871    5.63822335   -1.40992981
 C                 -4.03973499    2.63668904    1.69207823
 C                 -3.79008525    1.51578595    2.53965666
 C                 -2.27423040    4.86468470   -0.97235124
 C                 -1.00203194    4.93017964   -1.60762593
 H                 -4.37112891    4.35177499   -1.24492800
 H                 -5.01997446    3.30578144   -0.13120553
 C                 -4.77363721    2.43378237    0.48550960
 C                 -3.37865539    4.34300325   -1.71102748
 C                 -4.18647859    0.20433714    2.12368863
 C                 -0.81636370    4.36826299   -2.91654332
 C                 -5.17336855    1.18421285    0.08749269
 C                 -4.85082110    0.06840256    0.90641940
 C                 -3.22022597    3.83749551   -2.97343918
 C                 -1.92113212    3.82001922   -3.56074004
 H                 -5.72571985    1.04569721   -0.83734812
 H                 -4.07423872    3.45203270   -3.52318328
 O                 -5.15246219   -1.23479452    0.56064938
 C                  0.58452728    4.35428081   -3.50868027
 C                  0.13319566   -3.72175651    4.12595696
 H                  0.30378563   -3.65707390    5.23077121
 O                 -1.68144864    3.24634441   -4.79284703
 C                 -2.80381988    2.72003509   -5.54119320
 C                  3.60749741   -2.51965503    6.03770312
 H                  4.32540329   -3.33444496    6.16429042
 C                  6.93086494    1.71614870    1.20391528
 H                  7.12751313    2.79777943    1.23831080
 H                  7.86438483    1.15349760    1.12017669
 C                 -6.04395159   -1.45968575   -0.55692942
 H                 -6.98938782   -0.92953529   -0.41360695
 C                  4.62345332    1.68357022   -2.22499327
 H                  5.01449986    1.67831422   -3.27223430
 H                  5.14816971    2.53413930   -1.71099515
 H                 -0.48763562   -4.64018120    3.96571976
 N                 -0.58095375   -2.49390241    3.68908241
 H                  0.00347595   -1.64851059    3.57848780
 N                  3.15564523    1.93902366   -2.23030943
 H                  2.55875044    1.24070295   -1.77340605
 C                 -1.92995795   -2.46556508    3.44110704
 C                  2.64031353    3.06658491   -2.82229632
 S                 -2.87522785   -3.87390576    3.51348478
 S                  3.67056909    4.25973615   -3.43972350
 N                 -2.47692117   -1.24650045    3.11638456
 H                 -1.87419087   -0.42102707    2.99026226
 N                  1.27319533    3.17774272   -2.88050354
 H                  0.66544992    2.44608537   -2.49120308
 C                 -3.95020646   -1.05709283    2.94114831
 H                 -5.55042428   -1.18337892   -1.49257475
 H                  4.04945809   -1.65000689    5.54369737
 H                  1.13123152    5.29546377   -3.19546508
 C                 -4.66700752   -1.00635167    4.29315115
 H                 -4.22499090   -0.27964567    4.98469501
 H                 -4.62704644   -1.99096643    4.78670403
 H                 -5.72364976   -0.74820467    4.16322835
 C                  0.63993886    4.26624434   -5.03104310
 H                  1.65978952    4.46674568   -5.39510239
 H                 -0.03267791    4.99690450   -5.49346088
 H                  0.35425983    3.27421168   -5.40603704
 H                 -3.26843920    1.88907165   -5.00466150
 H                 -3.51846688    3.51479645   -5.77222649
 H                  3.16249818   -2.23656410    7.00205410
 H                  6.33117424    1.40284614    2.06257496
 H                 -2.30752063    2.36689088   -6.45588957
 H                 -6.19766203   -2.54679796   -0.49774793
 C                  0.14647489   -0.14894530    1.02747944
 C                  0.08528273   -1.55426602   -1.07333096
 O                  0.59255474    0.82548238   -1.20307426
 C                 -0.22969023   -0.21394176   -1.77246057
 C                  0.28721841    1.10278697    0.17529679
 N                  0.06155051   -1.37414446    0.40388744
 H                 -1.29415636    0.06825593   -1.69240912
 H                 -0.63724090    1.71416238    0.22850170
 H                  0.08267669   -0.21946706   -2.83302184
 H                  1.15222446    1.71729574    0.50434608
 O                  0.07540580   -0.07755844    2.25550505
 H                 -0.02407148   -2.22868909    0.96800018
 H                  1.12995424   -1.88186225   -1.35253921
 H                 -4.34892844   -1.95419872    2.36864785
 C                 -0.92732815   -2.59702715   -1.50310940
 C                 -2.76987718   -4.53425896   -2.33872071
 C                 -0.57407566   -3.51991958   -2.49777795
 C                 -2.20564866   -2.64526695   -0.92873168
 C                 -3.11872374   -3.61976241   -1.34043772
 C                 -1.49840682   -4.48021208   -2.91806470
 H                  0.43124924   -3.52064772   -2.93052598
 H                 -2.49617099   -1.93984394   -0.14667259
 H                 -4.09795544   -3.67100656   -0.86480522
 H                 -1.21721134   -5.19688207   -3.68857551
 H                 -3.48240625   -5.29293409   -2.65720656
