# Supplementary material for: Chiral recognition of neutral guests by chiral naphthotubes with a bis-thiourea endo-functionalized cavity
Source: Nat Commun. 2023 Sep 13;14:5645. doi: 10.1038/s41467-023-41390-8 (PMC10499783; doi:10.1038/s41467-023-41390-8)
Supplement: Supplementary file 3 — Source Data [file 41467_2023_41390_MOESM3_ESM.zip › file.xyz/S-5a@S,S-CT2.xyz]

147
S-5a@S,S-CT2
 S                 -1.98349000    6.38456000   -0.47489100
 S                  1.34791600   -5.70865000    2.16430000
 O                 -4.69665900    3.39201800    3.73670100
 O                  6.16068800    3.10799200    2.18431600
 O                 -4.43072400    0.46124300   -3.45038100
 O                  0.51032700    3.31632900   -3.14728500
 O                  3.27679600   -4.01807100   -2.52181200
 O                  6.55350800    0.85744300    2.55393000
 O                 -4.52930500   -1.82237500   -3.78217800
 O                 -2.43071000   -4.55307500    3.16958500
 N                  0.04551100    4.73823000    0.18836400
 H                  0.30117200    3.84441900    0.60727700
 N                 -0.22001900   -4.71066900    0.20027100
 H                 -0.29240500   -4.13675800   -0.63608400
 N                 -1.93414500    4.29137000    1.22480100
 H                 -1.48894700    3.41229800    1.48331500
 N                  1.99932700   -4.37989600   -0.08327800
 H                  1.73162800   -3.99127200   -0.98266500
 O                  0.41546300   -2.50460600   -1.82659400
 C                 -4.93780300    1.20986900    0.14855500
 C                  3.72539500    1.99053900   -1.95218800
 H                  4.45466000    1.26058600   -2.25971100
 C                  1.02990600   -4.90580000    0.69337600
 C                  4.14162600    4.16026300    1.64304100
 H                  4.25167900    4.67636100    2.59098200
 C                  5.04255400    2.48646100    0.10976200
 C                  4.72691000   -2.16640100    0.28980900
 C                  5.23531000   -0.99376300   -0.37675900
 C                 -4.19580400    2.44005900    0.23305000
 C                  4.06815100   -3.18714300   -0.46384600
 O                 -0.08499400    2.00868800    1.07912900
 C                  0.80978300    5.05820400   -1.03481300
 H                  0.09923900    5.05134100   -1.86192500
 C                 -4.11972800    3.15624700    1.46603800
 C                  3.97239900   -3.05062700   -1.84650400
 C                  2.92183700    3.70255100   -0.41270100
 C                  5.20757400   -0.97928800   -1.79272500
 H                  5.71698100   -0.19253700   -2.33457600
 C                 -2.56571100   -4.32261000    0.83739600
 C                  1.81193400    3.94102900   -1.28201300
 C                 -1.26033500    5.07991700    0.35435000
 C                 -2.70140400   -4.07445200   -1.63031500
 H                 -1.97340900   -4.86483200   -1.76790800
 C                 -4.09644400   -3.04275700    2.22484500
 H                 -4.48925600   -2.78904500    3.20149400
 C                  1.63623300    3.12663000   -2.39674900
 C                 -5.32191700    2.88989100    4.91117700
 H                 -4.96279400    1.88287300    5.15586500
 H                 -6.41381000    2.87385000    4.81087700
 C                 -4.96364600    0.47264600   -1.07886900
 C                  5.77304900    0.09174300    0.38278900
 C                 -5.61714400    1.52231800    2.47274900
 H                 -6.20338900    1.18564000    3.31851300
 C                  5.95781700   -0.07729800    1.74132200
 C                  5.53273600   -1.25112200    2.40105000
 H                  5.69189400   -1.32797200    3.47148800
 C                 -4.14175600   -2.39354200   -2.59281300
 C                 -3.13178000   -3.71560300   -0.31984800
 C                 -5.64832600   -0.87301800   -1.28346800
 H                 -6.37676000   -1.06961800   -0.49698000
 C                 -4.14461000   -2.70240200   -0.19334400
 C                  4.58675000   -1.96995900   -2.51455000
 H                  4.58325700   -1.92256700   -3.59658200
 C                 -3.57642600    2.93471300   -0.95131500
 H                 -3.05780000    3.88340900   -0.93793500
 C                 -5.67415300    0.81692300    1.29394400
 H                 -6.34174700   -0.03334600    1.24324200
 C                  4.90279700   -2.24791200    1.70222400
 H                  4.55640700   -3.11589100    2.24794400
 C                  3.43347500   -4.39606700    0.20935200
 H                  3.50565000   -4.30382000    1.29024700
 C                  5.13136600    3.21975100    1.27837800
 C                 -4.81037500    2.67969300    2.57620400
 C                  3.06761300    4.39183300    0.82800300
 H                  2.30248200    5.08334100    1.15274700
 C                 -4.37268100    1.02857300   -2.19811500
 C                 -3.34118600    4.44869900    1.57746900
 H                 -3.75167700    5.20654900    0.90412900
 H                 -3.42431300    4.83440700    2.59511100
 C                  2.61075400    2.16269200   -2.73875400
 H                  2.49585900    1.56310800   -3.63377900
 C                 -3.19616200   -3.43461900   -2.73457600
 H                 -2.86778200   -3.69537900   -3.73494100
 C                 -6.37710700   -0.78567400   -2.63220900
 H                 -6.95322400   -1.69106600   -2.84349400
 H                 -7.05205200    0.07400900   -2.65216800
 C                 -3.67985900    2.25727400   -2.13826400
 H                 -3.24590300    2.65275600   -3.05075300
 C                 -4.63350000   -2.01606200   -1.35441100
 C                 -3.03428300   -3.96799200    2.09752700
 C                  3.91520900    2.71517000   -0.74995400
 N                  1.22684800    0.57377600   -0.07961300
 H                  2.00238700    1.21672100    0.04901100
 C                 -4.62231700   -2.42901900    1.11125500
 H                 -5.41043600   -1.70815700    1.25458900
 C                  7.42433800    1.90246900    0.51707700
 H                  8.21560100    1.15924700    0.38661400
 H                  7.77986400    2.86546900    0.13971200
 C                  7.08394400    2.05225300    1.98714200
 H                  7.93982600    2.31025600    2.60929400
 C                 -5.30304100   -0.63978200   -3.69251100
 H                 -5.69727500   -0.48868700   -4.69670200
 C                  1.45592900    6.45258600   -1.02816500
 H                  2.21931000    6.57011900   -0.25761200
 H                  0.68121100    7.20690400   -0.87949300
 H                  1.92831400    6.62482300   -2.00161800
 C                  6.13642400    1.45615300   -0.18800100
 H                  6.31774500    1.40487200   -1.26156200
 C                  0.08945600    2.26063000   -4.00567900
 H                  0.04062500    1.30829300   -3.46321900
 H                  0.74799200    2.15507000   -4.87578700
 N                 -0.90224700   -0.94832700   -0.81413800
 H                 -1.70923800   -1.49787900   -1.09655800
 C                  4.10576700   -5.72171900   -0.18031600
 H                  3.61176700   -6.54328700    0.34508000
 H                  5.15981100   -5.69976700    0.11812100
 H                  4.04702400   -5.89166200   -1.25670000
 C                 -1.44104100   -5.32398200    0.70885300
 H                 -1.20478400   -5.74927900    1.68093100
 H                 -1.74116500   -6.14859600    0.04750100
 C                  2.82743700   -3.73359600   -3.84512600
 H                  3.66213100   -3.69498300   -4.55385400
 H                  2.26462700   -2.79518200   -3.86755100
 C                  0.29162800   -1.46791600   -1.15760400
 C                 -2.82022600   -4.15461500    4.47854200
 H                 -3.86751600   -4.40846400    4.68158100
 H                 -2.66857200   -3.07888200    4.62878500
 C                  0.05213600    0.94725200    0.45181900
 C                  1.52002500   -0.70783200   -0.69996100
 H                  2.07878300   -1.35754400   -0.01736400
 H                  2.15665200   -0.54525000   -1.57332300
 C                 -1.12137300   -0.00120000    0.28506800
 H                 -1.98110200    0.61885200    0.01700000
 C                 -2.01452000    0.16859000    2.67772500
 H                 -1.25752200    0.86818700    3.04348400
 H                 -2.36993100   -0.42760600    3.52560700
 H                 -2.85825000    0.74873100    2.29655200
 C                 -1.44752000   -0.76048600    1.60250900
 H                 -2.23973900   -1.45738600    1.32026200
 C                 -0.26268200   -1.57867800    2.12464200
 H                  0.11285800   -2.28493400    1.37969800
 H                 -0.57399900   -2.17758400    2.98583200
 H                  0.56321900   -0.93304300    2.44677600
 H                 -5.04426500    3.57828600    5.71027600
 H                 -2.17359400   -4.70998200    5.15818400
 H                  2.16809500   -4.55991000   -4.11322300
 H                 -0.90935500    2.53665500   -4.34621600
